# Supplementary material for: Developing a prognostic model for skin melanoma based on the persistent tumor mutation burden and determining IL17REL as a therapeutic target
Source: J Cancer Res Clin Oncol. 2024 Jun 20;150(6):313. doi: 10.1007/s00432-024-05843-x (PMC11189994; doi:10.1007/s00432-024-05843-x)
Supplement: Supplementary file 2 — Supplementary file2 Supplementary Table 1: The differential classification of groups into L-pTMB and H-pTMB categories. (XLSX 14 KB) [file 432_2024_5843_MOESM2_ESM.xlsx]

## Sheet: Sheet1
Patient.ID	pTMB	time	status	HR_group	Group
TCGA-BF-A1PU	2.68931	387	0	1	High
TCGA-BF-A1PV	1.11394	14	0	0	Low
TCGA-BF-A1PX	2.13354	282	1	1	High
TCGA-BF-A1PZ	2.08279	853	0	1	High
TCGA-BF-A1Q0	2.62839	831	0	1	High
TCGA-BF-A3DJ	1.39794	464	0	0	Low
TCGA-BF-A3DL	2.38382	769	0	1	High
TCGA-BF-A3DM	1.49136	601	0	0	Low
TCGA-BF-A3DN	1.44716	717	0	0	Low
TCGA-BF-A5EO	1.89209	703	0	1	High
TCGA-BF-A5EP	2.02938	335	0	1	High
TCGA-BF-A5EQ	2.4133	323	0	1	High
TCGA-BF-A5ER	1.27875	327	0	0	Low
TCGA-BF-A5ES	1.23045	490	0	0	Low
TCGA-BF-A9VF	1.07918	440	0	0	Low
TCGA-BF-AAOU	1.79934	476	0	1	High
TCGA-BF-AAOX	1.96379	444	0	1	High
TCGA-BF-AAP1	2.6981	409	0	1	High
TCGA-BF-AAP2	1.83251	405	0	1	High
TCGA-BF-AAP4	2.26951	335	0	1	High
TCGA-BF-AAP6	1	325	0	0	Low
TCGA-BF-AAP7	1.53148	318	0	0	Low
TCGA-BF-AAP8	0.477121	447	0	0	Low
TCGA-D3-A5GR	1.68124	5424	0	1	High
TCGA-D3-A5GT	1.07918	487	0	0	Low
TCGA-D9-A1X3	1.6721	551	0	1	High
TCGA-D9-A3Z4	1.99564	519	1	1	High
TCGA-D9-A4Z2	0.845098	190	1	0	Low
TCGA-D9-A4Z3	1.99123	505	0	1	High
TCGA-D9-A4Z5	1.27875	218	0	0	Low
TCGA-DA-A960	2.53275	804	0	1	High
TCGA-EB-A1NK	1.68124	1039	0	1	High
TCGA-EB-A24C	2.09342	632	0	1	High
TCGA-EB-A24D	2.38202	645	0	1	High
TCGA-EB-A299	1.64345	378	0	1	High
TCGA-EB-A3HV	0.845098	39	0	0	Low
TCGA-EB-A3XB	2.4014	796	0	1	High
TCGA-EB-A3XC	2.32015	650	0	1	High
TCGA-EB-A3XD	1.64345	1160	0	1	High
TCGA-EB-A3XE	0.60206	180	0	0	Low
TCGA-EB-A3XF	1.6721	278	0	1	High
TCGA-EB-A3Y6	2.01703	126	0	1	High
TCGA-EB-A3Y7	1.92428	326	1	1	High
TCGA-EB-A41A	2.13672	262	0	1	High
TCGA-EB-A41B	1.86923	291	0	1	High
TCGA-EB-A42Y	0.60206	721	1	0	Low
TCGA-EB-A42Z	0.954243	441	0	0	Low
TCGA-EB-A431	2.58092	568	0	1	High
TCGA-EB-A44N	0.30103	205	1	0	Low
TCGA-EB-A44O	2.0607	81	0	1	High
TCGA-EB-A44P	1.23045	741	0	0	Low
TCGA-EB-A4IQ	0.69897	636	1	0	Low
TCGA-EB-A4IS	2.35411	774	0	1	High
TCGA-EB-A4OY	0.30103	977	0	0	Low
TCGA-EB-A4OZ	0	620	0	0	Low
TCGA-EB-A4P0	1.93952	326	1	1	High
TCGA-EB-A4XL	2.45179	777	0	1	High
TCGA-EB-A51B	2.29226	931	0	1	High
TCGA-EB-A550	1.11394	264	1	0	Low
TCGA-EB-A551	1.88649	590	0	1	High
TCGA-EB-A553	1.91381	226	0	1	High
TCGA-EB-A57M	0.954243	472	1	0	Low
TCGA-EB-A5FP	2.38382	454	1	1	High
TCGA-EB-A5SE	1.49136	401	1	0	Low
TCGA-EB-A5SF	0.845098	369	1	0	Low
TCGA-EB-A5UM	1.66276	779	0	1	High
TCGA-EB-A5VU	0.90309	321	1	0	Low
TCGA-EB-A6QY	2.48144	382	0	1	High
TCGA-EB-A6QZ	1.44716	352	1	0	Low
TCGA-EB-A6R0	2.38382	608	1	1	High
TCGA-EB-A82B	1.07918	390	0	0	Low
TCGA-EB-A82C	1	17	0	0	Low
TCGA-EB-A85I	1.36173	362	0	0	Low
TCGA-EB-A85J	1.49136	360	0	0	Low
TCGA-EB-A97M	2.28556	414	0	1	High
TCGA-EE-A2A6	1.8451	2620	0	1	High
TCGA-ER-A194	2.01703	1354	1	1	High
TCGA-ER-A196	1.30103	1785	0	0	Low
TCGA-ER-A19K	1.4624	469	1	0	Low
TCGA-ER-A19T	1.54407	270	1	0	Low
TCGA-ER-A2NB	1.34242	857	1	0	Low
TCGA-ER-A2NF	1.44716	877	1	0	Low
TCGA-ER-A42H	1.49136	426	1	0	Low
TCGA-FR-A2OS	1	368	1	0	Low
TCGA-FR-A3R1	1.32222	685	0	0	Low
TCGA-FR-A726	2.70927	305	1	1	High
TCGA-FR-A728	2.20683	583	0	1	High
TCGA-FS-A1ZN	1.85126	730	1	1	High
TCGA-FW-A5DX	2.0569	640	0	1	High
TCGA-GF-A2C7	1.92942	21	0	1	High
TCGA-GF-A769	1.43136	1070	1	0	Low
TCGA-GN-A263	1.30103	467	1	0	Low
TCGA-GN-A26C	2.86629	821	1	1	High
TCGA-GN-A4U5	1.5563	1156	0	1	High
TCGA-GN-A8LN	2.13354	772	0	1	High
TCGA-HR-A2OG	2.01284	7	0	1	High
TCGA-HR-A2OH	1.5682	2004	1	1	High
TCGA-HR-A5NC	1.17609	1000	0	0	Low
TCGA-IH-A3EA	1.99564	524	0	1	High
TCGA-WE-A8K4	1.81954	614	0	1	High
TCGA-XV-A9VZ	0	11	0	0	Low
TCGA-XV-A9W2	0.90309	417	0	0	Low
TCGA-XV-A9W5	1.04139	392	0	0	Low
TCGA-XV-AAZV	1.44716	412	0	0	Low
TCGA-XV-AAZW	1.34242	393	1	0	Low
TCGA-XV-AAZY	1.23045	405	0	0	Low
TCGA-YG-AA3N	1.80618	306	0	1	High
