# Supplementary material for: Developing a prognostic model for skin melanoma based on the persistent tumor mutation burden and determining IL17REL as a therapeutic target
Source: J Cancer Res Clin Oncol. 2024 Jun 20;150(6):313. doi: 10.1007/s00432-024-05843-x (PMC11189994; doi:10.1007/s00432-024-05843-x)
Supplement: Supplementary file 3 — Supplementary file3 Supplementary Table 2: The DEGs among the low-pTMB and high-pTMB subgroups. (TXT 2447 KB) [file 432_2024_5843_MOESM3_ESM.txt]

logFC	AveExpr	t	P.Value	adj.P.Val	B	Diff
CEP250	0.42990933780185	2.03117461918551	5.363932785293	4.82878821529736e-07	0.00943448641504798	5.95790748209344	up
HDAC6	0.318314233206134	2.73599682825025	4.63730106641703	1.0140806935896e-05	0.0707990698736113	3.22251626601147	up
REPS2	0.31741440943103	0.686300340129039	4.55804492672194	1.39196142096099e-05	0.0707990698736113	2.93896556459828	up
EPOP	-0.563055344742962	1.60980168664738	-4.54625824745828	1.45869267802094e-05	0.0707990698736113	2.89706622432367	down
RARG	-0.655496425749915	3.60619342051388	-4.4914492973541	1.81183002030943e-05	0.0707990698736113	2.70315956713539	down
NXN	-0.852100068495318	2.47467240410663	-4.42299021139604	2.37003371290019e-05	0.0728689983633398	2.46313402295136	down
CDC42EP5	-0.847242200027198	2.69277276162265	-4.37022683369859	2.91010067163492e-05	0.0728689983633398	2.27981340902476	down
ELFN1	-0.924963289626153	1.63255107347903	-4.36341357867967	2.98794571992434e-05	0.0728689983633398	2.25624895717982	down
WDR17	0.240555423654906	0.276713823470102	4.28667147661074	4.01557385432156e-05	0.0728689983633398	1.99254554360377	up
NXPH4	-0.909215053508434	1.57334751075505	-4.25059474556058	4.60904268322914e-05	0.0728689983633398	1.86967983516627	down
KCTD13	0.342837536058469	2.57540463163912	4.21369605543441	5.3028863384736e-05	0.0728689983633398	1.74475352642837	up
AMN	-0.228679892062237	0.196074063228202	-4.21104673594663	5.35639144891186e-05	0.0728689983633398	1.7358127715315	down
JAG2	-0.700227800164795	2.23975903016211	-4.19872000559263	5.61223575353737e-05	0.0728689983633398	1.69426450895426	down
POU1F1	0.0262804889184645	0.0252550011161271	4.19143889905728	5.76882925961314e-05	0.0728689983633398	1.6697626117118	up
ENPP1	0.616969524242473	1.34608450132268	4.16966323329426	6.26259625193375e-05	0.0728689983633398	1.59666103435143	up
RAD54L2	0.306830480372083	2.199498397919	4.15544010978535	6.6067480859464e-05	0.0728689983633398	1.5490568836226	up
ENTPD4	0.499628741196236	3.08603517926746	4.12941439872278	7.2840196163887e-05	0.0728689983633398	1.46224473645148	up
SORCS2	-0.682449536875694	0.707333069409308	-4.12519885642831	7.3998071100007e-05	0.0728689983633398	1.44821924973286	down
KLRG1	0.246644216102865	0.518173607825618	4.12382530395264	7.43791403210121e-05	0.0728689983633398	1.44365149147425	up
NRARP	-0.692597147652746	1.30965700824586	-4.11951137465065	7.55882445163475e-05	0.0728689983633398	1.42931244304624	down
KCTD7	0.445019364061992	2.05808245003369	4.10241784106475	8.05671200157805e-05	0.0728689983633398	1.37259923188222	up
BIN3	0.597003476086098	3.04405559655167	4.09751813684442	8.20512828331188e-05	0.0728689983633398	1.35637357573882	up
MDFI	-1.10873443241308	2.20278714024757	-4.06858931091352	9.13626351076794e-05	0.0763003466152789	1.2608537376042	down
INTS3	0.423329668446056	2.84225401698721	4.06169842142789	9.37254743969031e-05	0.0763003466152789	1.23817154268856	up
RAB41	0.202803777644281	0.488410659321894	4.0497197562999	9.79728200599672e-05	0.0765677183332656	1.19880738502254	up
PXDN	-0.894061804180657	2.06149781922576	-4.03863671494299	0.000102066252630801	0.0766988632269459	1.1624601721157	down
F12	-0.698944863754977	1.57416880915918	-4.02494376850349	0.000107349971240619	0.0776816199296007	1.1176518789097	down
TLCD4	0.426760841125013	0.48789160288199	4.01240220635611	0.000112418245121358	0.078443845470753	1.076706853703	up
NLRC3	0.370103143727934	0.673658808511057	3.94291440958033	0.000144915196374595	0.0926992950038037	0.851514489566759	up
RHOBTB2	0.430752714386911	3.07038150841563	3.94138736349281	0.000145721428482425	0.0926992950038037	0.846597661363274	up
FAXC	0.415437580691229	0.980218833037371	3.92462282763336	0.000154858894986931	0.0926992950038037	0.792709670498867	up
SERPINH1	-0.615144978307972	5.77865929101266	-3.92261447064218	0.000155989536660404	0.0926992950038037	0.786265201130759	down
TTI1	0.340988554054496	3.15065844535102	3.92158769600106	0.000156570618032835	0.0926992950038037	0.782971386658958	up
TTC24	0.165504018350041	0.17666372861676	3.9122125154947	0.000161972716576857	0.0930771451905482	0.752925572008591	up
GDI1	0.319501369668931	5.32908264250566	3.89743531984806	0.000170850203965613	0.0953734652880039	0.705673760799545	up
ARID3B	0.268446832296428	0.87251609498748	3.88519193495435	0.000178555208152677	0.0969058793579723	0.666623123042645	up
GRIPAP1	0.275799048075785	3.13368167854485	3.87245259840111	0.00018692353674731	0.098705731377539	0.626086188539888	up
ACTR5	0.264199019952013	2.62352339042172	3.84493205678727	0.000206295592192689	0.106068507375283	0.53884906257019	up
PPP1R16B	0.678634863088866	1.22917586388123	3.82455584140601	0.000221855343684701	0.107317085864483	0.474554291639497	up
LRRC32	-0.724644801884908	2.37606688236127	-3.82409533458335	0.000222219589385808	0.107317085864483	0.473104133440863	down
WHRN	0.585477562607583	2.64301290724953	3.82035130517848	0.000225202196767519	0.107317085864483	0.46131879943318	up
NCAPH2	0.433358974084948	4.50228559703536	3.80894346330333	0.000234526759914972	0.109099615124256	0.425462281517669	up
CEP41	0.29635456890007	1.55011365672165	3.78350406199743	0.000256661074518615	0.116619629626621	0.345789288651418	up
ONECUT1	0.250131020769761	0.263526216732912	3.77107337520796	0.000268186042357157	0.11908679308123	0.30700250842388	up
IDS	0.459881809263786	3.28901246903909	3.74668307776965	0.000292243972764545	0.126885838663859	0.231175916402793	up
WDR72	0.276288049328228	0.262840402781478	3.73687324282625	0.000302486862819991	0.128478007082108	0.200782164755917	up
DZANK1	0.178474617957572	0.589314077635897	3.72986684727944	0.000310010297434375	0.128871940239847	0.179110887320223	up
INO80E	0.26164252222532	3.20752320000704	3.6750503922328	0.000375314348376443	0.152647307835772	0.0106179685666117	up
FCMR	0.934623590912062	2.82963674578512	3.66933437079453	0.000382829260106092	0.152647307835772	-0.00684314772666195	up
UQCC1	0.297966844960865	2.77691741121997	3.66264002129521	0.000391811708868088	0.153104343357294	-0.0272666245315527	up
BRPF1	0.249128581638866	2.80948538529862	3.65553045263599	0.000401569811060761	0.153840607225591	-0.0489258749266845	up
MECP2	0.2551708010197	2.57236524303472	3.64613278481208	0.000414822099193953	0.155861426424067	-0.0775067193064647	up
FBLIM1	-0.729656425575453	3.01589525793068	-3.63894877782342	0.000425231001247897	0.15675779815814	-0.0993174668420069	down
ETS2	-0.635688500737041	3.04578260755731	-3.62714950150442	0.000442865498872111	0.159849326713274	-0.135069095359216	down
GRID1	-0.311883559242287	0.384885034729416	-3.62251455894015	0.000449980190870616	0.159849326713274	-0.149088666027669	down
SLX4	0.275337609470537	1.54534500376066	3.60351068737753	0.000480298144016947	0.167572591746484	-0.206427443981522	up
VPS33A	0.241364438200092	2.06661272919894	3.57989949389789	0.000520661033050536	0.172826455515448	-0.277345441739183	up
WBP2	0.374593365377333	5.21674491668094	3.56714825632418	0.000543771672013598	0.172826455515448	-0.315495738662372	up
TARS2	0.327249590134143	3.7361686001489	3.56580193991918	0.00054626755444905	0.172826455515448	-0.31951765294366	up
SBF1	0.400461500339035	4.11938822670257	3.5623000836777	0.000552810291388546	0.172826455515448	-0.32997343500116	up
MSX2	-0.489645667326808	1.52254988949783	-3.54910554738749	0.000578133442747899	0.172826455515448	-0.369298283840537	down
PCSK6	-0.443414036364094	0.720937609456925	-3.5487342974423	0.000578861552867005	0.172826455515448	-0.370403124029058	down
FAM43B	-0.204505767472714	0.24531114072342	-3.54716587568804	0.00058194717058412	0.172826455515448	-0.375069763574339	down
PLXNA1	0.495180349158825	4.93007527785895	3.54535007853508	0.000585538855953873	0.172826455515448	-0.380470446851418	up
LIPG	-0.243829554119524	0.309733363155422	-3.54512834952435	0.000585978871760572	0.172826455515448	-0.381129783931512	down
EFNB1	-0.561109397115851	3.26413148396289	-3.54241142644009	0.000591395950267662	0.172826455515448	-0.389206284171761	down
TLCD3A	-0.384302328434745	3.26082436041314	-3.54178130028895	0.0005926590500325	0.172826455515448	-0.391078753997298	down
SLAMF7	0.897964650605184	1.93395326686636	3.53367958589504	0.000609127622996852	0.174238047883154	-0.4151306897295	up
TWIST2	-0.5778624933318	1.45680443681452	-3.52839047477959	0.000620110943403439	0.174238047883154	-0.430809718746276	down
STPG1	0.430349423704802	1.61297245105424	3.52277521496037	0.000631975915545376	0.174238047883154	-0.447435670560041	up
NKD2	-0.530802521390093	1.02088911433806	-3.52221499696673	0.000633171327654003	0.174238047883154	-0.449093267035697	down
RUBCN	0.274769177729037	2.39378487414607	3.51400043532425	0.000650946640567605	0.17664160365847	-0.473375373305707	up
DHX35	0.290572686084594	2.04492616383287	3.50766356807648	0.000664979316247575	0.177882529096492	-0.492076973543768	up
SH2B1	0.312938128835076	3.23479932941658	3.50377614117472	0.000673728485676139	0.177882529096492	-0.503536714151465	up
NBPF9	0.285120208731435	1.05943573637345	3.49178566072763	0.000701403262512125	0.178476435527108	-0.538821166991731	up
STK4	0.35686767808243	2.82330772458965	3.49135587006224	0.000702414864617751	0.178476435527108	-0.540084166417651	up
HPS3	0.512765965868285	2.79340857967785	3.48694140064238	0.000712885135751085	0.178476435527108	-0.553049685917849	up
GFUS	-0.421902911355863	4.7926040705955	-3.48584947931994	0.000715497556768715	0.178476435527108	-0.556254742040538	down
PIK3CD	0.638147414064256	3.85108204584105	3.48023927541048	0.000729062802468764	0.178476435527108	-0.572709721312835	up
ABCB1	0.235070621213422	0.415858573630148	3.47953328546432	0.000730786919959497	0.178476435527108	-0.574778957081366	up
CCDC191	0.31142025350271	0.913083953957593	3.47172190812217	0.000750121407360687	0.18093669206189	-0.597652004068526	up
HOXA9	-0.386078576005107	0.48861353490283	-3.46690151982301	0.000762291995638103	0.181020386576234	-0.611746890137344	down
SPDYE3	0.274689293778864	1.7508715389059	3.46427617814134	0.000768998468923506	0.181020386576234	-0.619416989284383	up
PXK	0.423361946672284	2.19526532271928	3.45659334850467	0.000788944940406016	0.183504836257771	-0.641836741940265	up
TECPR1	0.314561829885175	2.81585428965808	3.4411315663141	0.000830572704634067	0.190914464742828	-0.686838546317384	up
NME5	0.347531660284789	0.916352676965331	3.42753174640582	0.000868887229075776	0.197399054438169	-0.726290193748195	up
ITK	0.325286888754739	0.505482799001632	3.42223351061487	0.000884258898058065	0.198582187934005	-0.741626583173077	up
CASZ1	-0.405893654593248	0.597668367863163	-3.41707556764455	0.000899468848423258	0.199702526823791	-0.756538946243197	down
NECTIN1	-0.812614679113878	2.92464002001742	-3.40508302589217	0.000935788821599731	0.204476689298077	-0.791142638019574	down
PPP6R1	0.364327057691567	4.5756387737863	3.40171292290139	0.000946240716511488	0.204476689298077	-0.800849584205626	up
DLX3	-0.640598507806264	0.782291847287081	-3.39832616196457	0.00095685468507488	0.204476689298077	-0.810596869714052	down
LRRC23	0.331364990811139	2.26395727806226	3.39464394524066	0.000968521443612427	0.204476689298077	-0.821185796097871	up
RNF152	-0.364348965867606	0.537682583986741	-3.3881055797001	0.000989567536127964	0.204476689298077	-0.839965781577973	down
GCNA	0.137632227592627	0.407349923175072	3.38620667754807	0.000995759847106739	0.204476689298077	-0.8454145885568	up
TLR6	0.381090716735631	0.803742350103617	3.38611570606755	0.000996057415998193	0.204476689298077	-0.845675566150975	up
ARHGEF16	-0.505450569638579	0.91823679820802	-3.38125809531473	0.00101206852930887	0.204476689298077	-0.85960295129878	down
USP2	-0.456720665572593	1.27404778333573	-3.37967635732777	0.00101733400852897	0.204476689298077	-0.864134580125688	down
IFT122	0.264835046446388	1.90773544754663	3.37720044509288	0.00102562777926152	0.204476689298077	-0.871224619894563	up
HEATR9	0.0376458403966358	0.0417905178165433	3.3726002801929	0.00104120608810068	0.205485702518294	-0.884386760003426	up
YPEL4	0.276865031599551	0.677680290827834	3.36772351100384	0.00105796342930239	0.206704894817101	-0.89832480567336	up
DUSP4	0.705481884581878	5.13745385017252	3.35509015499619	0.00110255796012305	0.211932770419628	-0.934357144326986	up
EIF4E3	0.340862011197747	0.804591510658224	3.35402002234476	0.0011064153231038	0.211932770419628	-0.937404393529504	up
HYKK	0.176787105877799	0.80978226403231	3.34664253258117	0.00113335430985632	0.214985208795852	-0.958391095552636	up
EAF2	0.30941785941408	0.745652230427814	3.34343906714129	0.001145242240924	0.215151374068973	-0.967492533426815	up
PRRT2	0.357958455270734	0.686356424410336	3.32757071527438	0.00120587214693559	0.215266951901295	-1.01247412837452	up
CD160	0.090023228092671	0.154156346689048	3.32596033938302	0.00121219036417475	0.215266951901295	-1.01702948687608	up
GNB5	0.244901688486192	1.37509904921756	3.32388631268249	0.00122037338369266	0.215266951901295	-1.02289380887134	up
ELP3	0.359933597653673	2.988875447731	3.32315322310427	0.00122327812634029	0.215266951901295	-1.02496592577073	up
RECQL5	0.247879752627298	2.36422316438359	3.32174750400835	0.00122886617269647	0.215266951901295	-1.02893824598059	up
CTLA4	0.609723768386544	1.06719293821561	3.32039402993925	0.00123426911853208	0.215266951901295	-1.03276166349275	up
TAGLN	-0.542007179248306	3.49190003432055	-3.31958838366032	0.00123749574031057	0.215266951901295	-1.03503693648024	down
CXCL9	1.2765994038547	3.21792676564018	3.31816581808728	0.00124321242804333	0.215266951901295	-1.03905341136226	up
DENND4B	0.307020407057002	3.53000620472882	3.31771773526164	0.00124501819863068	0.215266951901295	-1.04031824481542	up
IDO1	0.897961220141962	1.27229337913888	3.31222824111744	0.00126734111726266	0.217204480255068	-1.05580273518854	up
GBP5	0.690305033795765	1.20519496465694	3.30852860757867	0.00128259639535175	0.217907551064196	-1.06622691957784	up
COG7	0.260347158729409	2.673228407619	3.30216448684904	0.00130924145959879	0.220516893427941	-1.08413683824614	up
BCAM	-0.707816327309082	2.78768618745957	-3.29373560029289	0.00134532912407886	0.224658465181647	-1.10781494169413	down
NPTX1	-0.482254634479612	0.494418549387871	-3.27589095356594	0.00142482194560287	0.228264715957514	-1.15778335259064	down
TP53	-0.469422842993621	4.41228724040322	-3.2742743577261	0.00143223631081965	0.228264715957514	-1.16229936704719	down
NFATC2IP	0.272510615103476	3.0614515065053	3.27249141605637	0.00144045542582235	0.228264715957514	-1.16727799787831	up
SEC22C	0.329957794572385	3.06156953308655	3.27020517748205	0.00145105919428442	0.228264715957514	-1.17365883135207	up
ZCCHC4	0.268787118819179	1.46569554578357	3.2686232973637	0.00145843874805291	0.228264715957514	-1.17807172077591	up
METTL6	0.275451482871922	1.61934811107351	3.26638188535857	0.00146895513304527	0.228264715957514	-1.18432153344094	up
PLCB3	-0.291576480753176	3.36247825259992	-3.26282140398668	0.00148580621331791	0.228264715957514	-1.19424226864202	down
KLRC4	0.104320789720653	0.0950893425177722	3.25966316824236	0.0015009045494937	0.228264715957514	-1.2030349233282	up
NOX4	0.510386744727557	0.794203448724195	3.25928104439896	0.00150274103001264	0.228264715957514	-1.20409830673534	up
RPS3	-0.491525403996032	7.35723096904803	-3.25905281691076	0.00150383888854789	0.228264715957514	-1.20473337581323	down
C16orf74	-0.511398690872601	1.59949010678599	-3.25645833799204	0.00151637208230716	0.228264715957514	-1.21195029349631	down
CHRM1	-0.625574154920241	1.03361899913578	-3.25605497249454	0.00151832936942907	0.228264715957514	-1.21307189725433	down
GPR18	0.251664763322951	0.448592646409283	3.25482432701395	0.001524315537066	0.228264715957514	-1.21649315600519	up
QTRT2	0.295906044769702	2.11650778699692	3.25356006723171	0.00153048816616002	0.228264715957514	-1.22000677967423	up
RBL1	0.386949601060779	1.81800259684595	3.24990850295821	0.0015484479432187	0.228904230026769	-1.23014901168055	up
TRIM56	0.38595352756577	2.75525119917988	3.24794070892067	0.00155820772819942	0.228904230026769	-1.23561076070008	up
KIF26A	-0.309304712080863	0.632689678189426	-3.24448700643156	0.00157547628815692	0.229713848641865	-1.24519030408558	down
C3orf14	0.284986800374701	2.09900786142386	3.24100140285433	0.00159308540700383	0.23056076060771	-1.25484999768327	up
DZIP3	0.360099230900388	1.4645984134184	3.23359083030012	0.00163113565180494	0.232764666122133	-1.27535915582369	up
LMTK3	-0.298764457537832	0.432936934170731	-3.23239095125808	0.00163737575128343	0.232764666122133	-1.27867631975126	down
NSD2	0.377984802134879	2.19614605937744	3.2292779155671	0.00165366946647497	0.232764666122133	-1.28727792447555	up
EZH1	0.306193999809104	2.54327158700037	3.22658242787884	0.00166789981987989	0.232764666122133	-1.29472039513907	up
SNX9	0.48171008626566	4.130192873887	3.22409570904047	0.00168112926513988	0.232764666122133	-1.30158198169983	up
WNT11	-0.484947556354594	0.690762900605605	-3.22149008159782	0.00169509629710832	0.232764666122133	-1.30876708200384	down
HEMK1	0.205964113599435	1.20269808968701	3.22083817985262	0.00169860759790635	0.232764666122133	-1.31056398686877	up
NDUFA4L2	-0.881261227566521	3.06586536628692	-3.21990957461965	0.00170362100805943	0.232764666122133	-1.31312309043046	down
HHIPL1	-0.25127308808243	0.58296678263051	-3.21484945981388	0.00173118324908639	0.234522775386913	-1.32705755110311	down
OXNAD1	0.263025318732448	1.66002646734735	3.21269077052566	0.00174306762258741	0.234522775386913	-1.33299671487616	up
RASGRF1	0.438786940321318	0.636430246465108	3.20951425789091	0.00176069389140704	0.234522775386913	-1.34173032231152	up
DPP9	0.275015837471591	3.6147309557161	3.20685063772359	0.00177560211138816	0.234522775386913	-1.34904837035296	up
PLAGL2	0.274431980616082	2.43366585457656	3.20668984464944	0.00177650582235966	0.234522775386913	-1.34948997673353	up
RIBC1	0.123510408517429	0.409583675975793	3.18740377712793	0.00188806410058475	0.245606626590089	-1.40232741044553	up
CBX7	0.481068030062011	2.12065441771557	3.18617031167572	0.00189541647196297	0.245606626590089	-1.40569788977959	up
DDX11	0.339667109823996	1.99542234136156	3.18570818674522	0.00189817794119682	0.245606626590089	-1.4069603862312	up
RHOD	-0.988538526937132	2.6248448735234	-3.18343608539811	0.00191180967687574	0.245743009649989	-1.41316546001458	down
CERK	0.431932356026901	3.94303911263306	3.17699377571658	0.00195095842986104	0.247111146742753	-1.43073973037775	up
SDK2	-0.454072486895135	0.666749692648236	-3.17699376937046	0.00195095846879029	0.247111146742753	-1.43073974767536	down
PDZK1	0.106873105829333	0.203272660275681	3.17545865853106	0.00196039654750367	0.247111146742753	-1.43492317308916	up
PRKAR2B	0.539821846628168	1.83346682653437	3.16942825918364	0.00199788529896096	0.247536383842626	-1.45134105219662	up
HLA-DQA2	1.0510529405533	3.11443153878987	3.16885531108933	0.00200148160168578	0.247536383842626	-1.45289959238094	up
PDE4B	0.630515907010693	1.93565183385668	3.16643822085362	0.00201671971469073	0.247536383842626	-1.45947206283205	up
CD48	0.614980590042907	1.52642294868446	3.1658298892082	0.0020205718030901	0.247536383842626	-1.46112557410865	up
CXCL13	1.03980125845249	2.03699048992384	3.16266112541207	0.00204074807288974	0.247536383842626	-1.46973442970045	up
PHF20	0.310130646408595	2.69352159162557	3.16135554993082	0.00204911538572812	0.247536383842626	-1.47327935545778	up
GPR174	0.285721750014648	0.299485760518597	3.16071882931867	0.00205320763934751	0.247536383842626	-1.47500775957133	up
IDO2	0.0249339738541468	0.0315231334594624	3.15874171518715	0.00206596322362792	0.247536383842626	-1.48037290696254	up
LMLN	0.305047908070629	1.23713120004239	3.15477403039561	0.00209178393695658	0.247536383842626	-1.49113145450219	up
PTPRH	0.509527902661616	1.50885376349488	3.15393460146329	0.00209728506616878	0.247536383842626	-1.49340618780499	up
CD244	0.275601706587671	0.511097900681716	3.1504769809032	0.00212008647477701	0.247536383842626	-1.50277063895428	up
TNFSF13B	0.69687840175294	1.65844014429875	3.14999747704963	0.002123266722393	0.247536383842626	-1.50406864163897	up
DEPDC5	0.229941483871925	1.66142438360443	3.14817756601426	0.00213537746587702	0.247536383842626	-1.50899361833855	up
C9orf24	0.106407120014542	0.154627960875705	3.14731455856345	0.00214114284314689	0.247536383842626	-1.51132824492987	up
KLRG2	-0.193889770954576	0.21055471702969	-3.14430406874253	0.00216136812530589	0.248115615212137	-1.5194681935844	down
HES5	-0.255480841303408	0.264017893338923	-3.14069667209876	0.00218583750756657	0.248115615212137	-1.52921371017789	down
DPH3	0.405397887168791	3.1676275901723	3.13840739934123	0.00220149921375022	0.248115615212137	-1.53539352162661	up
SLC25A37	0.383519383914421	2.25557497955645	3.13599825089879	0.00221809363034344	0.248115615212137	-1.54189295303153	up
CIT	0.383623423719283	2.12888891619643	3.13412737394513	0.00223106050312805	0.248115615212137	-1.54693741188577	up
BOK	-0.772816391058026	2.80595348391027	-3.13375728431364	0.00223363389143715	0.248115615212137	-1.54793499535615	down
BTLA	0.180018109315575	0.221463513797718	3.13078573663687	0.0022543965202095	0.248115615212137	-1.55594136196707	up
MLF1	0.35639574184451	1.91169051227919	3.13009144356748	0.00225927342218317	0.248115615212137	-1.55781112902853	up
MAFK	0.398072056737567	2.88193287873092	3.12992482396579	0.00226044526091516	0.248115615212137	-1.55825979369592	up
GPKOW	0.241580305047575	4.04340640299317	3.12441106457297	0.00229954368588275	0.249755692476797	-1.57309592595273	up
GRAMD4	0.451481101191547	3.91664975508531	3.12421391478508	0.00230095325242213	0.249755692476797	-1.57362600935989	up
NMB	-0.440485907685649	2.97918863195791	-3.11684195284655	0.00235424047198797	0.254127902440337	-1.59342757445183	down
LRP5	-0.605463610631256	2.75898457416945	-3.11398690484114	0.00237518392935791	0.254979909954917	-1.60108611146196	down
HOXA10	-0.563589513548388	1.5176683625737	-3.11070144865057	0.00239949870550153	0.255861735151827	-1.60989207213816	down
ACVR2B	0.275706319263146	1.05211947997037	3.10867108208075	0.00241464021768856	0.255861735151827	-1.61533021956179	up
EFNA3	-0.624172399620076	1.68987509497009	-3.106671721853	0.00242963713035712	0.255861735151827	-1.62068247046756	down
CHMP7	0.340950821772029	3.50775774512196	3.10585598238214	0.00243578067039819	0.255861735151827	-1.62286537791882	up
TRNP1	0.545677554722144	3.67968090292632	3.10059144056688	0.00247577733611228	0.25867239354525	-1.63694189056675	up
HAS3	-0.676682831846053	1.14315146275202	-3.09610715164579	0.00251032588001201	0.260886952359972	-1.6489166553975	down
FBXO16	0.204034493112592	0.657755257156659	3.09392988183495	0.00252726115421847	0.261257293286351	-1.65472565777081	up
MFHAS1	0.364779955197167	2.44975902669489	3.0852614847627	0.0025957421676256	0.26658195893356	-1.67781977777287	up
PRDM8	0.114970861817971	0.219086959936684	3.08397416184147	0.00260605763928293	0.26658195893356	-1.68124488075956	up
XPO7	0.388243285380505	3.94466783847806	3.07866014347204	0.00264904308279288	0.268468999951021	-1.69537110667071	up
GPR31	0.041965407098126	0.0445661643258468	3.07829916840907	0.00265198674329753	0.268468999951021	-1.69632995650811	up
NUDT16	0.312084842811754	2.81007330321258	3.07425232774044	0.00268519589301463	0.269253235921018	-1.70707314259167	up
HSD17B2	-0.101306875926526	0.0837231512571745	-3.07019284450845	0.00271889566307068	0.269253235921018	-1.71783818021666	down
PRRX2	-0.58035125352943	2.05746471058958	-3.06759363565142	0.00274067832577945	0.269253235921018	-1.72472466306557	down
CTNNA2	0.383093787323803	0.701542529977619	3.06611181991149	0.0027531689317436	0.269253235921018	-1.72864851031755	up
SS18L1	0.483377700667167	2.53398402436832	3.0638715425768	0.00277215297485241	0.269253235921018	-1.73457779142389	up
MARVELD2	-0.260203694822622	0.425467959255893	-3.0622987050815	0.00278555352600495	0.269253235921018	-1.73873843935726	down
CDKL2	0.15155191710088	0.233605439057037	3.06223056176597	0.00278613545988918	0.269253235921018	-1.73891865989751	up
CD96	0.380385135838152	0.648819612651939	3.05817981597912	0.00282093122815208	0.269253235921018	-1.74962582887654	up
OR2L5	0.0161566807927802	0.0135294080516448	3.05756726760394	0.00282622789264244	0.269253235921018	-1.7512439333498	up
APBA2	-0.667060116215989	1.83989515081617	-3.05657391565439	0.00283483692149783	0.269253235921018	-1.75386739703189	down
UBXN11	0.333883622038726	2.53607270354981	3.05482458213308	0.00285005683771628	0.269253235921018	-1.75848571110199	up
HCN3	0.324589402538454	1.4643883449815	3.04922907562897	0.00289924957583411	0.269253235921018	-1.77324340218163	up
CHD6	0.305454099844751	2.26068065660625	3.04902011109881	0.00290110181696673	0.269253235921018	-1.7737940955579	up
MMP10	-0.654276914019073	0.879467400734264	-3.0481734955946	0.0029086173487107	0.269253235921018	-1.77602489894492	down
HS6ST1	-0.346497363930693	2.42209493485396	-3.04699649636129	0.00291909569233748	0.269253235921018	-1.77912540064931	down
TRPV4	-0.759167929654567	2.11039154764682	-3.04663212506143	0.00292234661702939	0.269253235921018	-1.78008504224479	down
FAAH	-0.407451545240337	1.17883438112192	-3.04193382011219	0.0029645662110811	0.269253235921018	-1.79245041799815	down
ITM2A	0.754613570282146	1.93042914674715	3.04164317745304	0.00296719641375988	0.269253235921018	-1.7932148357122	up
EXT1	-0.265287566147509	2.65571061048577	-3.0412653661213	0.00297061868689311	0.269253235921018	-1.79420842487379	down
LARS2	0.30430588649797	2.76778658051032	3.04123266186091	0.00297091509881445	0.269253235921018	-1.79429442754207	up
ABHD6	0.451645383577826	2.78695200010855	3.04076842623503	0.00297512560641536	0.269253235921018	-1.79551514926743	up
COL2A1	-1.04365345731876	0.941139669034175	-3.03982668955038	0.00298368390282244	0.269253235921018	-1.79799100046627	down
PIM3	0.408765521832676	5.11497364860241	3.039429783039	0.00298729772100709	0.269253235921018	-1.79903428814075	up
TAGAP	0.397281845302177	0.884918148009364	3.03868491989023	0.00299409060478554	0.269253235921018	-1.80099189181216	up
COL6A1	-0.538318462947418	6.63454560460578	-3.03647300108205	0.00301434683221941	0.269253235921018	-1.80680277834117	down
TP53I11	-0.470222522951132	1.88496242235391	-3.03387967130769	0.00303825735972838	0.269253235921018	-1.81361119613067	down
RBKS	0.223937263257848	0.767465069595542	3.0334584032762	0.00304215797948648	0.269253235921018	-1.81471672008143	up
PYHIN1	0.415189517680941	0.704301833910816	3.03231341328419	0.00305278312771024	0.269253235921018	-1.81772084781188	up
DUSP3	0.378055291185134	4.83576951701259	3.03039825780708	0.00307063192161474	0.269253235921018	-1.82274356865624	up
RRNAD1	0.259737903598174	3.18840451627128	3.02897915092551	0.00308391986201258	0.269253235921018	-1.82646364622122	up
WDR37	0.287022898485781	2.41412410733394	3.02865690259502	0.00308694466405507	0.269253235921018	-1.82730819363883	up
TRPC4AP	0.218522670218348	5.41553959547364	3.02636283589093	0.00310855746563496	0.269933314504781	-1.83331832237413	up
MRPL14	-0.289247610462844	5.67569387138503	-3.02219431699191	0.00314818830749101	0.271072590029368	-1.84422957695236	down
F2RL3	-0.188865973241439	0.398212703858431	-3.02151028652014	0.00315473594452623	0.271072590029368	-1.84601886007256	down
TEX48	0.0323649345186261	0.037909605189354	3.0203007110556	0.00316634499509711	0.271072590029368	-1.84918203783434	up
PTPN7	0.478244162034815	1.13944959196234	3.01917611363491	0.00317717387228607	0.271072590029368	-1.85212204489571	up
POU3F2	0.466810016075242	1.10435553150827	3.01424216523267	0.00322508918451307	0.272344517325789	-1.86500999536957	up
SHC2	-0.711370198616311	2.11147872574868	-3.01378410392015	0.00322957128956569	0.272344517325789	-1.86620560741415	down
CEP104	0.266237616821441	2.48023794034496	3.01107615228141	0.00325618626334181	0.272344517325789	-1.87327070159345	up
CFAP54	0.0245903916422954	0.0488823991643447	3.01087118221162	0.00325820902989777	0.272344517325789	-1.87380525725417	up
VAV2	-0.463555367804768	2.23062180469716	-3.01050982732849	0.00326177792272671	0.272344517325789	-1.87474758603978	down
NRXN2	-0.578195519834454	1.02621773148419	-3.00712276629535	0.00329540599011278	0.273981456318398	-1.88357567490157	down
VSTM5	-0.0890698919203332	0.0726038652367979	-3.00419911725101	0.00332469036681349	0.275244916893229	-1.89118927278806	down
HES4	-0.622694338896056	1.88141826917762	-3.00062736854396	0.00336079251328317	0.276157151274096	-1.90048225162093	down
THEMIS	0.180579511796019	0.208395630649528	3.00031391826003	0.00336397799177167	0.276157151274096	-1.90129734767808	up
IGFLR1	0.29409721659454	1.00747537502317	2.99596437132258	0.00340846956495736	0.277543253942214	-1.91260059116673	up
NDUFC2	-0.434266143402323	4.04735763122565	-2.99545585229002	0.003413706535881	0.277543253942214	-1.91392119686646	down
CLNK	0.04614034497378	0.0608077113474617	2.99450889408654	0.00342347856485175	0.277543253942214	-1.91637991578125	up
MTMR14	0.207177817716561	3.30531482530531	2.99128642873779	0.0034569262344531	0.278397795018598	-1.92474199741489	up
SLC24A3	-0.41785390194657	0.667221525784015	-2.98904245587133	0.00348039549739677	0.278397795018598	-1.93056052512225	down
SEPTIN4	0.557308342103531	2.10072607175065	2.98864062797131	0.00348461362792629	0.278397795018598	-1.93160206382676	up
ATXN7	0.266365754593485	1.67022809878407	2.98220200036148	0.00355284889714485	0.278397795018598	-1.94827507359651	up
TP53I3	-0.490325920397514	2.91064085926658	-2.98211369031311	0.00355379330148344	0.278397795018598	-1.94850354647921	down
SLC2A9	-0.305519069226494	0.672738570136703	-2.97925789984686	0.00358445880382944	0.278397795018598	-1.95588891149197	down
VPS33B	0.275180631824668	3.13657262850054	2.97915421198372	0.00358557678386045	0.278397795018598	-1.95615694777986	up
NLRX1	-0.454897144542179	2.71522050368002	-2.9788216075224	0.00358916515250873	0.278397795018598	-1.95701668791172	down
GPAT3	0.540146507091257	1.12723073351584	2.97789769693085	0.00359915033327518	0.278397795018598	-1.95940445863374	up
ASTN2	-0.405582084286704	1.08561718471621	-2.97635580958034	0.00361587139292647	0.278397795018598	-1.96338796235445	down
GAK	0.259064942975502	2.98863823451459	2.97581837982815	0.00362171639158757	0.278397795018598	-1.96477602048419	up
ITIH6	-1.06658495556923	1.93743531638796	-2.97558776085543	0.00362422723721973	0.278397795018598	-1.96537159237354	down
PLEKHG5	-0.408381361298587	1.13534232452846	-2.97493304196489	0.00363136418849743	0.278397795018598	-1.96706218932872	down
QRSL1	0.254562756251455	1.85938205155194	2.97473680291722	0.0036335058721334	0.278397795018598	-1.9675688518459	up
TRPC1	0.30098867069684	0.715451078368415	2.964349950268	0.00374854104610292	0.284993406291741	-1.99434643517467	up
EFNB3	-0.628131781800424	1.65684673475712	-2.96433031385292	0.00374876166531772	0.284993406291741	-1.99439698423794	down
CTD-2574D22.6	0.0739276727992916	0.165168769157629	2.96179645389911	0.0037773307407503	0.285699091801545	-2.00091742677099	up
KLHL32	0.117956470367498	0.193060650161657	2.96091732680099	0.00378728962926605	0.285699091801545	-2.00317861594538	up
TMEM30B	-0.293717270153116	0.552059794304349	-2.95873080006862	0.00381216397767472	0.286013981226282	-2.00880011230402	down
MYL4	-0.0514313411867675	0.1485646781697	-2.95797985159126	0.00382074158563106	0.286013981226282	-2.01072997735789	down
EARS2	0.254463084305167	3.01271509825563	2.9509621017739	0.00390176491405259	0.288832081400126	-2.02874509462399	up
NUDT10	-0.431092199095827	0.476092712067112	-2.95080668580313	0.00390357705040956	0.288832081400126	-2.02914365416077	down
COPG1	0.268788320568027	6.29483390999349	2.95003190460168	0.00391262250187451	0.288832081400126	-2.0311302947426	up
DNAAF3	0.178339513600822	0.450276073815302	2.94952872265943	0.00391850741086073	0.288832081400126	-2.03242028517597	up
RP11-894J14.5	0.0786774390630197	0.278645484063896	2.94623276451125	0.0039572569748995	0.288832081400126	-2.04086546242594	up
ACADSB	0.38620626759281	1.75561685830605	2.94488317881198	0.00397322523033871	0.288832081400126	-2.04432119967654	up
KLRC2	0.118133516036443	0.119491197513418	2.94483078887652	0.00397384630117422	0.288832081400126	-2.04445532212887	up
PLEKHG6	-0.290926897466273	0.353798812639056	-2.94336328335864	0.00399127961450743	0.288832081400126	-2.04821144178633	down
MCTP1	0.274285431706545	0.680871895092171	2.94271647757994	0.00399898571706152	0.288832081400126	-2.04986646019795	up
PACSIN3	-0.395591079483123	3.78714727662496	-2.93975638756676	0.00403442761628105	0.288832081400126	-2.05743671795447	down
HPS4	0.400695322436529	3.81798631627319	2.9386399005956	0.00404787053617425	0.288832081400126	-2.06029040897091	up
BCL2L14	0.0581894820851191	0.0813652536674052	2.9375253221757	0.00406133159525988	0.288832081400126	-2.06313831493762	up
OR2L2	0.0852022363818341	0.145251432081795	2.93747600315273	0.00406192818512494	0.288832081400126	-2.06326431110034	up
MIA3	0.33728457056199	2.85790506482601	2.93719319699417	0.00406535072090463	0.288832081400126	-2.06398676663282	up
KCNIP4	0.131806422008122	0.391361060365902	2.93527425206115	0.0040886441042283	0.289036517794249	-2.06888735465137	up
MMP7	-0.587269883748778	0.705413201053776	-2.93452147416133	0.00409781530499575	0.289036517794249	-2.07080905967784	down
SAMD3	0.0759531629133761	0.105847866276107	2.93293576480875	0.00411719620962959	0.289257751880674	-2.07485573378523	up
IRX4	-0.426585887148901	0.45627191516301	-2.93098642676179	0.00414113705301536	0.289257751880674	-2.07982785976931	down
OTUD5	0.186948478601074	4.54609232801578	2.93064313095211	0.00414536649230161	0.289257751880674	-2.08070320809341	up
SDC1	-0.945137215714743	4.4137164210724	-2.92833430650122	0.00417391486500349	0.289418692527756	-2.0865880973644	down
PRRG2	-0.34049289371544	0.683674510679518	-2.9253424985095	0.00421117733867983	0.289418692527756	-2.09420802748522	down
CNOT10	0.237150715379778	2.6592132967986	2.92500809182758	0.00421536127861889	0.289418692527756	-2.09505933187185	up
GSG1L	-0.363289937055307	0.445828119975915	-2.924901519048	0.00421669547069756	0.289418692527756	-2.09533061870462	down
GAL	-0.729515778304165	0.957828752532706	-2.92449896900008	0.00422173852852956	0.289418692527756	-2.09635525691907	down
TFEC	0.198452549500084	0.329079517744873	2.92206762666449	0.00425231598572891	0.289741970589865	-2.10254139978327	up
IQCG	0.270053819758295	0.847499446892967	2.92141505015671	0.00426055763261914	0.289741970589865	-2.10420103527153	up
NDUFB9	-0.320021808623565	5.69995615290169	-2.92059437151094	0.00427094316357259	0.289741970589865	-2.10628774658767	down
CDPF1	0.261014511417859	2.77063220569748	2.91889823542477	0.00429248126556703	0.290195498154493	-2.11059889152624	up
KCNH1	0.227089758963006	0.298458851469526	2.91677575374227	0.00431957394087488	0.290332432902316	-2.1159907319727	up
SAMD1	-0.301150992440571	4.46061764849401	-2.9164124948121	0.00432422653160886	0.290332432902316	-2.11691320524803	down
INHBB	-0.451818223036859	1.03823529396778	-2.91519787756356	0.00433981673261395	0.290381299047299	-2.11999694788079	down
IFT81	0.484111055240811	2.26882945810315	2.91144762923485	0.00438827968698693	0.29262187209676	-2.12951148235258	up
DTHD1	0.0857407866650126	0.0879349893947165	2.91012026231798	0.00440555157973869	0.292774376751478	-2.13287659750256	up
RNF114	0.316321063206252	4.653015817546	2.90802696635911	0.00443291686851768	0.293594338227452	-2.13818085668285	up
RABL2B	0.243399872054302	1.64886988570726	2.90522923123479	0.00446973511914659	0.29447658452776	-2.14526509582994	up
TTLL7	0.27584453354655	0.550798942583396	2.90464302345883	0.00447748514711623	0.29447658452776	-2.1467487246473	up
FAM25C	-0.183397865324303	0.123293845104047	-2.90246502966823	0.00450638785914188	0.29447658452776	-2.15225878369232	down
CTH	0.359456366331738	1.80901179833008	2.90178367515719	0.00451546480463056	0.29447658452776	-2.15398181266444	up
CPXM2	-0.604764596022029	1.38210940215183	-2.90048946124057	0.00453275248318378	0.29447658452776	-2.15725371968173	down
GAST	-0.0975375220427391	0.0847240778017958	-2.90019683797878	0.0045366696664375	0.29447658452776	-2.15799333116911	down
GZMK	0.598595988082162	1.15141948326802	2.89621482555682	0.00459028464272151	0.295997064566938	-2.16805170087594	up
SP140	0.287530376350628	0.51350966463393	2.89614897062381	0.00459117620477315	0.295997064566938	-2.16821794931421	up
RAB3D	-0.538207592466367	2.54757465770908	-2.89508935656505	0.00460554343476042	0.295997064566938	-2.17089246916084	down
PCYOX1L	0.268498433700322	1.60319294120407	2.89358744595464	0.00462597848388301	0.296335631534775	-2.17468195421478	up
GPRC6A	0.0345750387026975	0.0278036211140552	2.89134677832297	0.00465661990614756	0.297323659236311	-2.18033232157795	up
P2RY10	0.308378437764621	0.436082988674067	2.88856503785973	0.00469491985736744	0.298118928823652	-2.18734199297212	up
GNPDA1	0.291637233793973	4.37664268057274	2.8882271195434	0.00469959208095428	0.298118928823652	-2.18819312113358	up
PTPRC	0.5734797217828	1.31105556942738	2.88692311456457	0.00471766193956726	0.298296695712832	-2.19147678199727	up
CLECL1	0.14657850194333	0.225757618018267	2.88517446727939	0.00474199341636183	0.298867959254444	-2.19587814784568	up
LMF2	0.353221815900385	5.75059649472572	2.88245360685275	0.00478008186067284	0.299396581752609	-2.20272210875686	up
ACACB	0.296223607276056	1.3222804942041	2.88238624196286	0.00478102843212274	0.299396581752609	-2.20289148697298	up
FADS2	-0.606737375653471	2.24597570762114	-2.8806585642445	0.00480536359650036	0.299750400421897	-2.20723431334104	down
CCAR2	0.306752294222734	4.08052950687351	2.87980966447098	0.00481736235707214	0.299750400421897	-2.20936736871192	up
RAB37	0.23906410800846	0.412553283001166	2.87763220412155	0.00484826545417547	0.300604068430098	-2.21483630897935	up
DSN1	0.373257617127464	3.10588860589767	2.87667883540525	0.0048618530875172	0.300604068430098	-2.21722970323138	up
EOMES	0.526718008599419	1.42918062134476	2.86956429276705	0.00496435966131784	0.303044749487805	-2.23506931132256	up
DAPL1	-0.731361641123907	1.25761035811713	-2.86941055642661	0.00496659642001064	0.303044749487805	-2.23545439059265	down
TTC21A	0.15931739665399	0.72495741202342	2.86935366483785	0.00496742438803773	0.303044749487805	-2.23559688840037	up
RP4-614O4.11	0.177615481048736	0.446340584058725	2.86877063936026	0.00497591671048414	0.303044749487805	-2.23705706940598	up
FSCN1	-0.844434736861512	4.98563376222235	-2.8669782841657	0.00500210753101472	0.303044749487805	-2.24154443179087	down
ABHD10	0.393251887069908	3.13642964795334	2.86693729866261	0.00500270790811995	0.303044749487805	-2.24164701585294	up
RAB6C	-0.0447703931386262	0.038965728890792	-2.86618620838091	0.00501372197998793	0.303044749487805	-2.24352672652528	down
PIGG	0.290727703168706	2.4503195051212	2.86464463239258	0.00503639750843825	0.303044749487805	-2.24738343517206	up
TRAT1	0.230809722401612	0.287540227796924	2.86382584187356	0.00504847955713672	0.303044749487805	-2.24943116808501	up
CCDC160	0.129365173967084	0.168394610629563	2.86311709078029	0.005058959318888	0.303044749487805	-2.25120330074099	up
SPON1	-0.611961545069648	1.63951894090561	-2.86110462220544	0.0050888249709668	0.303044749487805	-2.25623317223821	down
RGS17	0.0991234870659705	0.178235948254398	2.85997070724504	0.00510572372496577	0.303044749487805	-2.25906590845495	up
FAM72D	0.0950094025065503	0.262639980707439	2.8593253544579	0.00511536438310587	0.303044749487805	-2.26067769849665	up
GGA3	0.230687371300547	3.13063421436422	2.85911735583353	0.00511847514233677	0.303044749487805	-2.26119711634679	up
CYB5RL	0.187856318894756	0.84749793454795	2.8548401833903	0.00518282880348884	0.305318596467566	-2.2718710518043	up
MPP1	0.322682255008415	2.68848065438095	2.85424319439939	0.00519186974074822	0.305318596467566	-2.27335979641094	up
DNAI1	0.0445866260404884	0.0677993282197789	2.85345940808154	0.0052037615223513	0.305318596467566	-2.27531396736636	up
PHF7	0.241417087388705	1.31000576945719	2.85180391835891	0.00522896105776647	0.305878566307309	-2.27944001332764	up
QRICH1	0.184085651310599	3.83858523114922	2.84773503814835	0.00529137258240172	0.308328837330146	-2.28957242818328	up
WNT5A	-0.419433794652646	0.907469694231711	-2.84698855005492	0.00530289658708695	0.308328837330146	-2.29143001768746	down
SH2D1A	0.40498996810684	0.64237913509213	2.84523787837642	0.00533001303931545	0.308328837330146	-2.29578483600629	up
KCNA3	0.209610373769104	0.276210618017801	2.84453647372417	0.00534091280557226	0.308328837330146	-2.29752895165111	up
TSSK3	0.0913003972222537	0.232816828279086	2.84355605103846	0.00535618270071824	0.308328837330146	-2.2999662634106	up
HARS2	0.237052278794373	3.54336810969198	2.84185462344624	0.00538277703969446	0.308328837330146	-2.30419428752584	up
SMTNL2	-0.100026023457759	0.140135364551697	-2.83951176207639	0.005419595285313	0.308328837330146	-2.31001275155188	down
TIMM8B	-0.354841685957012	4.48202752589928	-2.83924480400414	0.00542380515364152	0.308328837330146	-2.31067547979536	down
SYS1	0.205895323232945	2.97011223954053	2.83921230461556	0.00542431786603085	0.308328837330146	-2.31075615650447	up
FIG4	0.33571293480184	2.58765131682374	2.83441163544711	0.00550054277632114	0.308328837330146	-2.32266475989914	up
FBXO48	0.141810821299565	0.577694226716266	2.83389323809739	0.00550883226524914	0.308328837330146	-2.32394967953873	up
PLEKHA5	0.491672838585069	2.52342413358699	2.83076733955332	0.00555906011024938	0.308328837330146	-2.33169342089543	up
SRPK3	0.163920802644399	0.340168703244076	2.82691289143229	0.00562157140371016	0.308328837330146	-2.34123198950922	up
CRTAM	0.295943115037708	0.433833176061545	2.8266198714153	0.00562634979828846	0.308328837330146	-2.34195667177933	up
RP11-322E11.6	-0.0566657491479885	0.108375714267941	-2.82528258333101	0.00564820470664767	0.308328837330146	-2.3452631742499	down
KLK14	-0.60308021423152	0.824823902018985	-2.82519920344782	0.00564956992856305	0.308328837330146	-2.34546929055538	down
RALGAPB	0.306152289974252	2.7731716955168	2.82444957740219	0.00566185750805003	0.308328837330146	-2.34732214498446	up
TNFRSF14	0.472016539404425	5.07242927128305	2.82415470934497	0.00566669756728575	0.308328837330146	-2.34805085727074	up
YWHAB	0.271157889284819	6.55220918213189	2.82401028695907	0.00566906954351961	0.308328837330146	-2.34840774709177	up
GREM1	-0.242659982129553	0.388108975204263	-2.82381945237175	0.00567220518130022	0.308328837330146	-2.34887930476656	down
IKZF3	0.471398599740757	0.85128723406261	2.82373686787377	0.00567356263399786	0.308328837330146	-2.34908336500212	up
KIF3B	0.308845007622295	3.31361664455805	2.82189498689214	0.00570391521521207	0.308328837330146	-2.3536331989926	up
HEATR6	0.226625057626756	2.34605331903637	2.82158831380634	0.00570898331841284	0.308328837330146	-2.35439050093475	up
ACOT8	0.208007173749308	2.70062284077713	2.82117215907346	0.00571586731101609	0.308328837330146	-2.35541804613254	up
FAM43A	-0.440118056029147	2.94010657690573	-2.82053646881551	0.0057263974975549	0.308328837330146	-2.35698740689493	down
S1PR5	-0.433034858940733	0.760282422686228	-2.82021413023886	0.00573174380150746	0.308328837330146	-2.35778306553667	down
RWDD2A	0.248648836047368	1.266791818062	2.81967457400905	0.00574070309231879	0.308328837330146	-2.35911472984585	up
PARP15	0.219061157144783	0.307887075961196	2.81782333434419	0.0057715402362609	0.308328837330146	-2.36368207721994	up
EAF1	0.321391991594755	2.6137273311367	2.81482815044023	0.0058217536555345	0.308328837330146	-2.37106633871108	up
KCNK1	-0.284749475849861	0.401461467749044	-2.81341248579079	0.00584562561509838	0.308328837330146	-2.37455416140723	down
HAUS5	0.241792848671611	2.60664403841804	2.81335859576013	0.00584653611341266	0.308328837330146	-2.37468690265708	up
IL17RD	0.400817970858956	1.11841356687867	2.81284192363166	0.0058552721235007	0.308328837330146	-2.37595945312243	up
AMTN	-0.158548143424905	0.103043255201111	-2.81282475993376	0.00585556253591372	0.308328837330146	-2.37600172346414	down
NFKBID	0.214988179334788	1.1766571134856	2.81229515803284	0.00586452995614706	0.308328837330146	-2.37730590634191	up
PORCN	0.280883439838461	2.35434814373937	2.81194553509223	0.00587045678228088	0.308328837330146	-2.378166763473	up
GOLGA3	0.21752394896144	3.3821297241199	2.81078864130223	0.00589010756374447	0.308328837330146	-2.38101466904206	up
IL17D	-0.585358575084864	1.8124993630433	-2.809267377083	0.00591603899171447	0.308328837330146	-2.38475802003287	down
LRRC63	0.097143116025732	0.200574140520176	2.80888698918955	0.00592253936094087	0.308328837330146	-2.38569376480949	up
SDC3	0.525382722496596	6.41656022253038	2.80876140066018	0.00592468695014169	0.308328837330146	-2.38600268577601	up
ITGAX	0.388869179070398	1.81469235507587	2.80831231731934	0.00593237219036326	0.308328837330146	-2.38710723865336	up
ACO2	0.418705795973735	4.99044262462633	2.80728995578996	0.0059499020320178	0.308328837330146	-2.38962124947972	up
SPRING1	0.354885054388499	3.28231985553724	2.80665715388873	0.00596077602652708	0.308328837330146	-2.39117693338279	up
TRIM25	0.28552320399107	3.49768482520399	2.80660829776929	0.00596161631919473	0.308328837330146	-2.39129702912858	up
GORASP1	0.225031012495689	3.28406082408208	2.80639934384401	0.00596521140908974	0.308328837330146	-2.39181064944532	up
NDRG1	-0.883524017983254	4.7655573240041	-2.80457946523233	0.00599660662111609	0.309133773518116	-2.39628263411477	down
PRPS1	0.331095640022143	4.3205262155718	2.80355606638116	0.00601432780424726	0.309231412208903	-2.39879634445358	up
NR2F6	-0.286355425852931	4.00155527406335	-2.79981096991978	0.0060795866470914	0.310018925519355	-2.40798852244697	down
DCAF1	0.273874701436997	2.54519196743407	2.79857447991041	0.00610127429505099	0.310018925519355	-2.41102113349704	up
SMYD5	0.227826015850024	3.91510253751644	2.79836297402701	0.00610499111240528	0.310018925519355	-2.41153975767224	up
PBXIP1	0.332010925073315	5.09580593785489	2.79824429685253	0.00610707754584857	0.310018925519355	-2.41183074605666	up
TMEM216	-0.326272424145007	2.13143153249501	-2.79804434966854	0.00611059423996717	0.310018925519355	-2.41232097919104	down
CLUL1	0.29492644860391	0.374360184956913	2.79557081004794	0.00615425238619053	0.310018925519355	-2.41838316503498	up
IGFBP6	-0.576808125950653	2.63237400245627	-2.79541261291069	0.00615705424574156	0.310018925519355	-2.41877072121487	down
PTGFRN	-0.604887219629086	3.88832953053721	-2.79444641631577	0.00617419203808506	0.310018925519355	-2.42113733304778	down
RDH8	0.646671678670312	0.795964028009343	2.79323061282335	0.00619581909686982	0.310018925519355	-2.42411434276314	up
PHF1	0.269988137413233	4.36391467698349	2.79205128266627	0.00621686343158306	0.310018925519355	-2.42700098784649	up
ZNF852	0.0953219714668665	0.418348646799681	2.79102366533944	0.00623525374611321	0.310018925519355	-2.42951543740921	up
IQCC	0.221665503572092	1.5932560701924	2.7906466502067	0.00624201328156004	0.310018925519355	-2.43043774764295	up
GPRC5C	-0.40290682879198	0.652354771883939	-2.79044608126439	0.0062456120245022	0.310018925519355	-2.4309283657467	down
OPN1SW	0.457369398281178	2.63501880475655	2.79010205636005	0.00625178916238232	0.310018925519355	-2.43176982597599	up
GPX7	-0.644514780401612	2.92596552378879	-2.78749766407866	0.00629873356763089	0.310610959680624	-2.43813710938254	down
ZZZ3	0.380329777214549	2.40097087595357	2.78646315806464	0.00631746976038756	0.310610959680624	-2.44066488668715	up
MRPL9	0.208888288356412	4.51049935568258	2.78559378520495	0.00633325451095755	0.310610959680624	-2.44278854759708	up
TAFA2	0.0306661830890731	0.0738506052231079	2.78449569067869	0.00635324349047721	0.310610959680624	-2.44547010954193	up
IL12B	0.0326464939195632	0.0457001868253522	2.78426458244346	0.00635745775818767	0.310610959680624	-2.44603436400239	up
TTC13	0.323127118222248	2.29731967035362	2.7839401350687	0.00636337837388989	0.310610959680624	-2.44682643996582	up
COPA	0.263228641082738	5.79340307348307	2.78305927794254	0.00637947791239381	0.310610959680624	-2.44897648585893	up
XPNPEP3	0.257507852786285	1.74031227565394	2.78091275665711	0.00641886593854922	0.310610959680624	-2.45421340217288	up
SYNE1	0.222836717961178	0.895973187598214	2.78082261271436	0.00642052489803588	0.310610959680624	-2.45443325284017	up
LTA	0.229879260126466	0.433061887605273	2.77933173771932	0.00644801894435665	0.310610959680624	-2.45806844150424	up
RPL37A	-0.3450867115494	6.89218767124153	-2.77925683890356	0.00644940302444002	0.310610959680624	-2.45825102274079	down
PGS1	0.247473126215084	2.88428852564978	2.77855631365264	0.00646236139330879	0.310610959680624	-2.45995849322077	up
ACKR3	-0.423987261559682	1.73442917254046	-2.77699282099685	0.00649136871451042	0.310610959680624	-2.46376804611035	down
TRMT9B	0.279937208724954	0.697541795351522	2.77657399635043	0.00649915927175848	0.310610959680624	-2.46478822868348	up
CHCHD6	0.580461915131031	4.76422999218045	2.7741462871596	0.006544485343891	0.310610959680624	-2.47069910622414	up
THEMIS2	0.49010184601884	2.82403751555687	2.77343222035648	0.00655787196021385	0.310610959680624	-2.4724368425841	up
TBX1	-0.407743109764692	0.519479656334056	-2.77231681122583	0.00657883252653191	0.310610959680624	-2.47515051070019	down
XPC	0.400066768947123	3.39341410098825	2.77081905224295	0.00660707425210732	0.310610959680624	-2.47879292540199	up
ASXL1	0.268413613048286	3.60351911875043	2.76959528257771	0.0066302316636769	0.310610959680624	-2.48176777276678	up
PTGER1	-0.228489798423252	0.336851847109808	-2.76925183334353	0.00663674404621633	0.310610959680624	-2.48260245743441	down
EDN1	-0.238519735953943	0.747469517802842	-2.76796160712018	0.00666126108087581	0.310610959680624	-2.48573730282163	down
MAPKAPK5	0.215866080615768	1.61394698687862	2.76738691139057	0.00667220807898977	0.310610959680624	-2.48713323090063	up
CARMIL2	0.247015601299076	0.473120827412984	2.76718378269544	0.00667608126459968	0.310610959680624	-2.48762656839236	up
GCA	0.340263136177666	1.86076354545396	2.76577784273915	0.00670294547248169	0.310610959680624	-2.49104031699528	up
HTT	0.279661977581199	3.03613923632994	2.76369871205923	0.00674285343353158	0.310610959680624	-2.49608591117519	up
RFT1	0.192046773819408	2.69964905717283	2.76334425275762	0.0067496786878023	0.310610959680624	-2.49694578204435	up
NINJ2	-0.395311470723653	1.34067925488282	-2.76264265478689	0.00676320680661758	0.310610959680624	-2.49864748646123	down
LAT	0.0832601557530906	0.224468759948566	2.76236864269837	0.00676849697890503	0.310610959680624	-2.49931199392865	up
MYOZ2	0.261340376169849	0.257590167133586	2.76197256197869	0.00677615051692466	0.310610959680624	-2.50027243061011	up
PIM2	0.48403512853698	3.10231304553625	2.76146948914982	0.00678588285426847	0.310610959680624	-2.50149213717272	up
SYT5	0.440126625554076	0.734332832715721	2.7580900286331	0.00685159209752454	0.310610959680624	-2.50968074964718	up
SPATA17	0.0902618419203429	0.219115747312091	2.75693057834011	0.00687426935622933	0.310610959680624	-2.51248818015928	up
SRD5A3	-0.315237805678709	2.78717316364707	-2.75689476463896	0.00687497091075415	0.310610959680624	-2.51257488142405	down
PCED1B	0.442602963938562	1.30240528170459	2.75683421525976	0.00687615716081715	0.310610959680624	-2.51272146301088	up
PALM	-0.571387553439105	1.61453725341796	-2.75480374959729	0.0069160450762156	0.310610959680624	-2.51763533923236	down
KLRC3	0.0447215045201611	0.0490084864102969	2.75464399569177	0.00691919232400531	0.310610959680624	-2.51802182376834	up
TMEM209	0.421216410018764	2.84056333208921	2.75339021346843	0.00694393792675025	0.310610959680624	-2.52105436860942	up
DCAF12L1	-0.209921597136498	0.148418850637701	-2.75245300053425	0.00696248810414189	0.310610959680624	-2.52332044887412	down
SNAI3	0.173643561587063	0.592299321450675	2.750652906926	0.00699824387556077	0.310610959680624	-2.52767102682829	up
NBPF15	0.335968407452625	1.77565841602134	2.75050035308561	0.00700128177040402	0.310610959680624	-2.52803961624795	up
S100PBP	0.242659178002809	1.66092717939149	2.75047018674511	0.00700188263280448	0.310610959680624	-2.52811249987539	up
BICDL1	0.427226855091928	1.40680771169804	2.75029281164024	0.0070054165945256	0.310610959680624	-2.5285410345476	up
FCRL3	0.259846483417918	0.296472825799571	2.74978520804553	0.00701553889591323	0.310610959680624	-2.52976726363439	up
C8orf58	0.327473132968131	2.54741066970173	2.74725745015293	0.00706614441976813	0.310610959680624	-2.53587073338384	up
PLPP2	-0.531147558551771	1.32827683601294	-2.74602790935741	0.00709087971008619	0.310610959680624	-2.53883781549547	down
H3C4	-0.382707681755501	1.29008340016478	-2.74524162942477	0.00710673900332546	0.310610959680624	-2.54073463964487	down
ANKRD40	0.315942129733876	3.74311797174121	2.74506488749554	0.00711030833699467	0.310610959680624	-2.54116094827028	up
PTPRR	0.197969006763778	0.303988758587449	2.74496450026467	0.0071123364011684	0.310610959680624	-2.54140307581289	up
NKX2-5	-0.43132098119103	0.462260715970669	-2.74452737755779	0.00712117347543471	0.310610959680624	-2.54245729909294	down
UBE3B	0.171768854810284	2.48137723835322	2.74446953295672	0.0071223436372729	0.310610959680624	-2.54259679403633	up
AC068533.7	0.0347059404699985	0.0702271485101948	2.74436000628981	0.00712455977611997	0.310610959680624	-2.54286091577248	up
SLAMF6	0.470282916713571	0.926389622698721	2.7440292693333	0.00713125564693745	0.310610959680624	-2.54365842755046	up
ART5	-0.236915044662614	0.213930783178806	-2.74356107769058	0.00714074412621244	0.310610959680624	-2.54478724518581	down
MAVS	0.237884089953664	3.66070436065514	2.74273686604768	0.00715747572043043	0.310610959680624	-2.5467740311828	up
TAOK2	0.185968979499203	3.39542219314916	2.74219123183744	0.00716857178610345	0.310610959680624	-2.54808901638351	up
DUSP10	0.602038788507814	3.06829168668953	2.74023002098233	0.00720858456751808	0.310610959680624	-2.5528137046048	up
LMO1	-0.328726901228974	0.31558332764296	-2.73830095903741	0.00724813966267751	0.310610959680624	-2.55745811294588	down
ZNF804A	0.118033715381694	0.136137358521249	2.73771153861055	0.00726026497222837	0.310610959680624	-2.55887664107471	up
THNSL2	-0.596510010657518	2.4923659232155	-2.73736738638011	0.00726735326084527	0.310610959680624	-2.55970477347227	down
B3GNT8	-0.428013051599855	0.894295348090559	-2.73680875068913	0.0072788725413645	0.310610959680624	-2.56104882638244	down
TMUB2	0.211069175410262	3.69229748785441	2.73581370532329	0.00729943192159327	0.310610959680624	-2.5634422782371	up
ABCB4	0.436165145637717	1.0199499265935	2.7349819641444	0.00731665768278085	0.310610959680624	-2.56544234957702	up
EPHB3	-0.663811772688819	2.47109360090784	-2.73436518871782	0.00732945527581845	0.310610959680624	-2.56692515976705	down
MAGEA4	0.950727726998718	0.769339308767668	2.73289144543385	0.00736011677934849	0.310610959680624	-2.57046707130753	up
NUB1	0.329563485324666	3.97372148077988	2.73163261470845	0.00738639935225147	0.310610959680624	-2.57349117492831	up
TRIM35	0.275897669547259	2.89220391691987	2.73027184627583	0.00741490624989647	0.310610959680624	-2.57675881804864	up
ISCU	0.22597924410633	4.00248177613098	2.72879167117039	0.00744602822356788	0.310610959680624	-2.58031160610887	up
HIC2	0.194895858796909	1.16279857139574	2.72868164057356	0.00744834645072214	0.310610959680624	-2.58057564075778	up
IRX2	-0.527463567136734	1.22038257869076	-2.728289306459	0.0074566178562931	0.310610959680624	-2.58151702984945	down
EPPK1	-0.319863376903121	0.371448081679705	-2.7278129666988	0.00746667154476677	0.310610959680624	-2.58265983052822	down
DNTTIP1	0.238470966197033	4.19990982646032	2.72755449908174	0.00747213195417648	0.310610959680624	-2.58327985597147	up
DNAH9	-0.256814351270329	0.274354600077233	-2.72635736207345	0.00749747017328537	0.310610959680624	-2.58615095117567	down
NXPE3	0.326528809607598	1.52513471428626	2.72427325377272	0.00754176824769423	0.310610959680624	-2.59114668502277	up
GPA33	0.0259167862697354	0.0356217877765954	2.7238584248863	0.00755061385625669	0.310610959680624	-2.59214066294746	up
AZIN2	0.302140159621002	1.44592803769715	2.72379232148067	0.00755202428411293	0.310610959680624	-2.59229904231741	up
MAFG	0.338313364264819	3.62316384437078	2.72376319662977	0.00755264578804699	0.310610959680624	-2.5923688224769	up
XAGE1B	0.0359906024205213	0.0268686149555616	2.72348179771893	0.00755865303980118	0.310610959680624	-2.59304299239045	up
KRT75	-0.980436115102881	1.46547369211849	-2.72296912671414	0.00756960861460308	0.310610959680624	-2.59427108539019	down
CNTN3	0.3038807491933	0.367791797408137	2.72195056437942	0.00759141773489786	0.310610959680624	-2.59671044077098	up
ENO2	0.71090350384386	4.55045210760886	2.72090869647204	0.00761378495812196	0.310610959680624	-2.59920479843192	up
IRX1	-0.489839718550669	0.962259754885333	-2.72056372230129	0.00762120419031868	0.310610959680624	-2.60003052723511	down
COLEC10	-0.0289913509031885	0.022440702084991	-2.72048372015188	0.00762292570562927	0.310610959680624	-2.60022200719484	down
LMX1B	-0.382838354490721	0.6294833668129	-2.72035742773304	0.00762564403132079	0.310610959680624	-2.60052427005421	down
ATP6V1E1	0.286397872945632	5.74241554969334	2.72013787447349	0.00763037180677142	0.310610959680624	-2.60104971067254	up
JADE2	0.387277794692854	2.89402230647198	2.71998672227385	0.00763362820870356	0.310610959680624	-2.60141143087317	up
PPOX	0.264595950732351	2.45443550453561	2.71996944755142	0.00763400045335189	0.310610959680624	-2.60145276966694	up
CRYBA2	-0.136408120932836	0.122201350904983	-2.71910858731125	0.007652571629425	0.310610959680624	-2.6035125411734	down
ZNF182	0.282880154390146	1.53834665697211	2.71863835178807	0.00766273326676532	0.310610959680624	-2.60463743197083	up
MORN4	0.295974385154123	1.97589390729664	2.71762672737349	0.00768463573210259	0.31085385700584	-2.60705685811892	up
RBSN	0.268902096410646	2.34739040496448	2.71522391124548	0.00773688686911971	0.311897748601351	-2.61280038634542	up
AJUBA	-0.42935013162595	1.56059898121762	-2.71434073550487	0.00775617323211708	0.311897748601351	-2.61491037037444	down
TBC1D5	0.300530695730435	2.66605687098181	2.71421353826301	0.00775895450023448	0.311897748601351	-2.61521420701634	up
DLX5	-0.548972611389473	1.2435862935824	-2.71293142388235	0.00778703959575069	0.311897748601351	-2.61827611500483	down
ENPP3	0.0816294541392679	0.151203453255865	2.71230867147708	0.00780071447640798	0.311897748601351	-2.61976290455801	up
KCTD6	0.211977395273679	1.53549668932635	2.7119215638828	0.00780922587953565	0.311897748601351	-2.62068695601836	up
FASLG	0.341982782932391	0.605454340647492	2.71133279745768	0.007822187368956	0.311897748601351	-2.62209216270593	up
CDR2	0.296622985951587	2.64893793254956	2.70813602138052	0.00789290509497068	0.313108586555783	-2.62971730911582	up
GIMAP5	0.107080833400838	0.195416990164719	2.70748128008921	0.00790746046683433	0.313108586555783	-2.6312780820379	up
INO80	0.25048245046336	2.6146230435489	2.70720865546325	0.00791352829584716	0.313108586555783	-2.63192786900002	up
FXYD1	-0.37292062077441	0.762955234456526	-2.7070681647066	0.0079166568614268	0.313108586555783	-2.63226269957672	down
KCP	0.326038926008517	0.483756905633757	2.7057045050291	0.00794708240360803	0.313676961619583	-2.6355119215274	up
AIM2	0.762331389880928	1.59268077494935	2.70071013362959	0.00805942417449351	0.315978569554734	-2.64740007116994	up
TXK	0.116749532293569	0.273978676302414	2.70048697054713	0.00806447742475785	0.315978569554734	-2.64793082640243	up
ZNF646	0.192083754364649	2.28330573274957	2.70038141732717	0.00806686854805188	0.315978569554734	-2.64818185351314	up
NREP	-0.47150416500349	1.69814729108248	-2.7002395085749	0.00807008425672087	0.315978569554734	-2.64851932816941	down
ACKR2	-0.1757592070101	0.275101823002951	-2.69890969415828	0.00810027498378704	0.316526345266462	-2.65168103026149	down
IFNG	0.333353676103346	0.464717174544994	2.69503543667765	0.00818881755516183	0.318273868842796	-2.66088461809105	up
TNFSF11	0.148714883273751	0.135599884433562	2.6919130404109	0.00826081532182688	0.318273868842796	-2.66829380158257	up
PDLIM4	-0.964505929286088	2.86308669700961	-2.69125319583261	0.00827610367781846	0.318273868842796	-2.66985860843144	down
SRGAP2	0.281007690023053	3.00314256270665	2.6892426884301	0.00832284482300564	0.318273868842796	-2.67462444066437	up
TFCP2L1	-0.415811765170948	0.69816475009642	-2.68843727356995	0.00834163655481741	0.318273868842796	-2.67653278366702	down
ARHGEF11	0.360501435533867	4.50136594152959	2.68839329743342	0.00834266370212791	0.318273868842796	-2.67663696613475	up
COQ7	0.225930836353945	2.36678819530318	2.68836478507629	0.00834332972442352	0.318273868842796	-2.67670451306777	up
TUBGCP6	0.326109744581916	2.98652283661838	2.68820530943136	0.00834705581756946	0.318273868842796	-2.67708230594753	up
C1QTNF6	-0.397903102357539	2.73445792179475	-2.68805551252203	0.00835055714541078	0.318273868842796	-2.67743715257599	down
AP1M2	-0.620575014310087	0.948393161097474	-2.68798127814233	0.00835229278108998	0.318273868842796	-2.67761299646797	down
NOS2	-0.19520303276806	0.299711417353962	-2.68797797259142	0.0083523700740785	0.318273868842796	-2.67762082644782	down
SEC13	0.230832648843163	4.56389969057374	2.68676825597655	0.00838070023176151	0.318273868842796	-2.68048576829691	up
BMP4	-0.399696253717273	0.88483939883007	-2.68581064185555	0.00840318822620333	0.318273868842796	-2.68275287228276	down
GREB1L	-0.173731676161192	0.133629841098048	-2.6847833289543	0.00842737382817458	0.318273868842796	-2.68518420858624	down
ZBP1	0.256098456055244	0.425707751514432	2.68442739847292	0.00843576806835323	0.318273868842796	-2.68602640006953	up
RGMA	-0.313694316409026	0.53918268041578	-2.68373265408263	0.00845217472480868	0.318273868842796	-2.68767000445892	down
ACBD4	0.277794961949202	1.85969793860585	2.68363700898811	0.00845443568558749	0.318273868842796	-2.68789624982951	up
ZBTB38	0.44125463324725	2.22612488677968	2.68306091212093	0.0084680656844808	0.318273868842796	-2.68925884095212	up
AOPEP	-0.359274770853997	1.48750693406831	-2.68208603055356	0.00849117601942526	0.318273868842796	-2.69156406662742	down
PPIP5K1	0.236400309094674	1.31562348744101	2.68115147024584	0.00851338419079075	0.318273868842796	-2.6937732682202	up
ATG3	0.3208931136392	2.88899908347472	2.68071286266555	0.0085238250736051	0.318273868842796	-2.69480986069733	up
SENP5	0.281563417400145	2.58643167136394	2.68039276944779	0.00853145209581925	0.318273868842796	-2.69556626725086	up
EN1	-0.376470473849527	0.910518317114396	-2.68022452168762	0.00853546350067065	0.318273868842796	-2.6959638192238	down
PRODH	-0.286004790543693	0.423545035846032	-2.67893675729357	0.00856622338622719	0.318273868842796	-2.69900595835978	down
TNPO3	0.295052181806161	4.35484729082573	2.67652646967999	0.00862406640990581	0.318273868842796	-2.70469648421368	up
GNPAT	0.330421185995235	3.94344338443095	2.67580490391109	0.0086414515668833	0.318273868842796	-2.70639919084354	up
ASCL1	0.131643883981839	0.121053571283	2.67566161468594	0.00864490770670814	0.318273868842796	-2.7067372687259	up
TNFRSF9	0.313977969421133	0.547627085140162	2.67558891903595	0.00864666160674859	0.318273868842796	-2.70690878150866	up
ARMC2	0.114511086036666	0.533961168356301	2.67551554802652	0.00864843212799843	0.318273868842796	-2.70708188359935	up
EPYC	0.281507979416385	0.293856088534681	2.67545996231461	0.00864977368971502	0.318273868842796	-2.70721302262164	up
C12orf54	-0.102073699328399	0.0976963676737622	-2.67545117073401	0.00864998589187862	0.318273868842796	-2.70723376369434	down
NPHP1	0.105771312786545	0.485999764570193	2.67307656512404	0.00870747476647506	0.318954711387885	-2.71283376879766	up
WIPI1	0.506092650414788	4.56691990586172	2.67263048911753	0.00871831276344479	0.318954711387885	-2.7138852649017	up
NPRL2	0.183168546596972	2.696657789814	2.67256634157907	0.00871987231646673	0.318954711387885	-2.71403646182211	up
DDX55	0.309673277451408	2.46596622720343	2.67199437812079	0.00873378905683891	0.318954711387885	-2.71538445137341	up
PHKA1	-0.514815523102136	1.09294694362008	-2.66998857111382	0.00878275260887637	0.319789302853219	-2.72010971608438	down
ZCCHC9	0.354361256420498	2.42572085061007	2.66971796323035	0.00878937739953827	0.319789302853219	-2.72074697702551	up
IL20	-0.103127166593734	0.115587622557417	-2.66700000151141	0.00885616778497751	0.319800508276882	-2.72714446980154	down
CD55	0.539388492739361	4.08838832149279	2.6663070319909	0.00887327001547793	0.319800508276882	-2.72877466762524	up
TCOF1	0.257945471106613	3.20828472221229	2.66621119394031	0.00887563761667701	0.319800508276882	-2.72900009598347	up
ANKLE2	0.209426398342084	2.40856184813001	2.6656341007838	0.00888990633732502	0.319800508276882	-2.73035737476716	up
RFC4	0.338193635077617	2.80624310950558	2.66541050252856	0.0088954404232881	0.319800508276882	-2.73088319233209	up
LRFN2	-0.0458092933169584	0.039199242443434	-2.66501318583653	0.00890528176351654	0.319800508276882	-2.73181743500721	down
ALG12	0.250685285384906	2.11233977453883	2.66386275580182	0.00893383300264605	0.319800508276882	-2.73452185364833	up
MAP3K14	0.265990836832527	2.12328384153447	2.66378220733473	0.00893583514776038	0.319800508276882	-2.73471116825623	up
SP6	-0.275857663320571	0.524415178048996	-2.66345595085172	0.00894394886794781	0.319800508276882	-2.73547792443561	down
MYO1A	0.0214138603271304	0.0386809633240493	2.66307759258016	0.00895336667148401	0.319800508276882	-2.73636702652222	up
F7	-0.19984005220124	0.247156121808758	-2.66043439445689	0.00901941007759427	0.321229517315029	-2.74257521257347	down
ALG8	-0.419987404058496	4.29582202274992	-2.66016137836515	0.00902625678196083	0.321229517315029	-2.74321615226267	down
PDE4DIP	0.258389547635014	1.2981377035072	2.65732367558803	0.00909769996509611	0.322322605805174	-2.74987464328003	up
BRD8	0.325993880096103	2.97401587348441	2.6571776879461	0.00910138922051013	0.322322605805174	-2.75021702758039	up
MAP3K10	0.24017338995448	2.48070843071695	2.65689366532533	0.00910857064088457	0.322322605805174	-2.75088309813104	up
TAB1	0.261538772541679	3.50672685762072	2.65561822268391	0.00914088308625015	0.322322605805174	-2.75387341897985	up
TLR1	0.342819359088477	1.11191903199976	2.65512048835755	0.00915352096171352	0.322322605805174	-2.75504003737517	up
L3MBTL2	0.251307982310805	3.23535758924991	2.65496732094148	0.00915741318731193	0.322322605805174	-2.75539900186035	up
RTF2	0.243653410531884	5.2224593993869	2.65437606135854	0.00917245208453664	0.322322605805174	-2.75678451459539	up
CYBC1	0.207600701838591	3.38222180802056	2.65196594663492	0.00923398578776374	0.322418822609909	-2.76242942685223	up
CNGB1	-0.145624881261145	0.14109540064022	-2.65192248294711	0.00923509889998847	0.322418822609909	-2.76253118564489	down
IL15	0.180294758830293	0.35823477368761	2.65158922609283	0.00924363769937472	0.322418822609909	-2.76331137086935	up
CLDN7	-0.326228833477138	0.846630990768043	-2.65150811402508	0.00924571705617168	0.322418822609909	-2.76350124888565	down
IL1RL2	-0.202772147859336	0.317409344331892	-2.65104096817324	0.00925770086417028	0.322418822609909	-2.76459470858713	down
C12orf65	0.208732861206099	1.90430877214775	2.64986104021602	0.00928803246884003	0.322899605651595	-2.76735585094691	up
SMAGP	-0.367462404691119	1.1275888935731	-2.64809755815617	0.00933353276945442	0.323297013934362	-2.77148057776725	down
CD3G	0.332094971596904	0.60981180719468	2.64788318721427	0.00933907756645958	0.323297013934362	-2.77198182204989	up
C7orf31	0.242554308813796	1.8872549146702	2.6472274088403	0.00935605806724161	0.323297013934362	-2.77351495110436	up
CRABP2	-1.00306891090804	4.49998275011001	-2.64685736975848	0.00936565205685581	0.323297013934362	-2.7743799115293	down
SNCA	0.561464363587664	4.93506178279122	2.64488053291847	0.00941705638854689	0.323837368290462	-2.77899895904347	up
FCRL6	0.198713934777558	0.356869996539884	2.64474356643959	0.00942062740981524	0.323837368290462	-2.77931888197455	up
PDRG1	0.244315779735861	3.78863376817821	2.64434484584611	0.00943102991899237	0.323837368290462	-2.78025012189734	up
SLC43A1	-0.393358947533577	2.16689487877734	-2.64340941631696	0.00945547581282149	0.324026275058282	-2.78243440503865	down
ZBTB7C	-0.469132662362987	0.693428407984825	-2.64286612109138	0.00946970022818504	0.324026275058282	-2.78370272360614	down
CCNI2	0.0392644747515918	0.101879751725734	2.64117220313963	0.00951417429090951	0.324669369371379	-2.78765570981194	up
STARD9	0.172413778365939	0.741892676537485	2.64088515847997	0.00952172938119564	0.324669369371379	-2.78832534932401	up
UVSSA	0.2632985928703	1.48744295625472	2.63648149958061	0.00963831695298962	0.326693707004161	-2.79859061809955	up
AACS	-0.228990952030315	1.51285921789099	-2.63594944357257	0.00965249026806909	0.326693707004161	-2.7998298745447	down
TDRD6	0.113933840855349	0.204800336020394	2.63472025676397	0.00968530636720824	0.326693707004161	-2.80269204646391	up
TMEM161B	0.294232865850841	1.400371789933	2.63285663486824	0.00973525264666427	0.326693707004161	-2.8070292941381	up
GNRH1	0.223245448462603	0.631621221685628	2.63279134121816	0.00973700677290668	0.326693707004161	-2.80718120512985	up
PTDSS1	-0.296100601184426	4.48394113196197	-2.63255657115982	0.00974331627554549	0.326693707004161	-2.80772738974103	down
WDR31	0.203998696141175	0.964544502999156	2.63202678090027	0.00975756809987436	0.326693707004161	-2.80895977340455	up
OGG1	0.193661228748326	1.60940486233971	2.63199144812593	0.00975851925250718	0.326693707004161	-2.80904195587649	up
TRMT2A	0.267590517842888	3.69493482780444	2.63128617369237	0.00977752266759447	0.326693707004161	-2.81068219252744	up
C17orf67	0.18921878000998	0.707813874175364	2.63052417799125	0.00979809200625803	0.326693707004161	-2.81245391496752	up
KLRC1	0.0918449560291533	0.114933843746056	2.63016656158705	0.00980775899361548	0.326693707004161	-2.81328525806099	up
DPYD	0.365669979551053	1.07259582681387	2.62953094055369	0.00982496220277479	0.326693707004161	-2.81476263005742	up
THUMPD3	0.312160811961855	2.8425186625494	2.62948309092201	0.00982625836559581	0.326693707004161	-2.81487383424914	up
NT5DC1	0.308985994084198	1.99777042037682	2.62946294357878	0.00982680416811142	0.326693707004161	-2.81492065684245	up
SMG5	0.284960069832396	4.89983464575354	2.62851341098295	0.0098525586180395	0.326693707004161	-2.81712702488462	up
ELF3	-0.28511435563674	0.350132486968323	-2.62850295879188	0.00985284245496206	0.326693707004161	-2.81715130811742	down
TP53BP1	0.329078412209955	2.0668508570707	2.62804249455695	0.00986535403482726	0.326693707004161	-2.81822100628891	up
GPR3	0.357376938681115	1.65519554976142	2.62697603130035	0.00989438676543718	0.327100725250612	-2.82069786698308	up
GAMT	-0.51751485441911	3.67655927753056	-2.62565091008538	0.00993056858650209	0.327550582138796	-2.82377424318638	down
CAPN5	-0.583315745322592	2.8415837173015	-2.62520854506208	0.00994267374622716	0.327550582138796	-2.82480092897725	down
CRB3	-0.416966986875082	0.645478066990017	-2.62421213433987	0.00996998901399862	0.327550582138796	-2.82711294950441	down
EREG	-0.277183721854973	0.32594861421959	-2.62377397349244	0.0099820220537813	0.327550582138796	-2.82812939396127	down
MISP	-0.155285531205139	0.160255307226743	-2.62313322725479	0.0099996422382545	0.327550582138796	-2.82961552978361	down
GPR137B	0.477164900607638	5.38107399982688	2.62280848703122	0.0100085831475515	0.327550582138796	-2.83036860615782	up
ATXN2L	0.221538626038658	4.63117845545783	2.61981795232258	0.0100912601107031	0.329704080339326	-2.83729987910591	up
HSPBAP1	0.238697273289339	1.71294447890066	2.61748015389572	0.0101563203931963	0.331275772691601	-2.84271349018626	up
MMP28	-0.394152640125431	0.80451736542894	-2.61563416885283	0.0102079610030518	0.332189859030487	-2.84698524357441	down
GOLGB1	0.378008448295253	3.03697355066235	2.61526384586408	0.01021834912874	0.332189859030487	-2.84784188400105	up
NOTCH3	-0.546066632207383	2.98459817317935	-2.61424539562341	0.0102469674503367	0.332566860539334	-2.85019724423648	down
INKA2	-0.442354164812914	1.09533282956362	-2.61273896545417	0.0102894306242295	0.332712739222264	-2.85367968680744	down
ICAM3	0.254207150005739	0.452957870748995	2.61148296317815	0.0103249561071843	0.332712739222264	-2.85658187463168	up
EOLA1	0.179362157702979	1.99597259583072	2.61079027800505	0.0103445957382612	0.332712739222264	-2.85818191119701	up
ERI1	0.273443436158803	1.71284023263815	2.61001478364002	0.0103666232494136	0.332712739222264	-2.85997279054989	up
CD8A	0.717942893771274	1.69596571968931	2.6097980203517	0.0103727878624207	0.332712739222264	-2.8604732876072	up
KLHL12	0.287003533717831	3.76635156862205	2.6096899745259	0.0103758618538277	0.332712739222264	-2.86072274722681	up
TBX22	-0.062354077012487	0.0576215744226236	-2.60957612249475	0.0103791019260781	0.332712739222264	-2.86098560266471	down
PRSS22	-0.469388833332824	0.669911330883431	-2.60927435316693	0.0103876942842451	0.332712739222264	-2.86168226311937	down
ITGA7	0.8268885545513	3.13972308228068	2.60712780352855	0.0104489990260981	0.334128548235522	-2.86663573275885	up
RPL27A	-0.32647421422242	6.42725334188226	-2.6056698460186	0.0104908237796115	0.334575642796635	-2.86999815259059	down
WSCD1	-0.23355128750704	0.274698912985318	-2.60499611051602	0.0105102023603502	0.334575642796635	-2.87155140396464	down
ROM1	-0.231245062396984	1.2696390028715	-2.60485192287307	0.0105143538067936	0.334575642796635	-2.87188377330409	down
AKT3	0.418968909654048	3.34238238478077	2.60378972936017	0.0105449820715011	0.334893221040085	-2.87433175924524	up
CFAP44	0.234323845855781	0.672015183106898	2.60331782432419	0.0105586152196076	0.334893221040085	-2.87541905679013	up
USP43	-0.19794706471073	0.393293820626879	-2.6019092020062	0.0105994043723818	0.335642078812958	-2.87866358569187	down
POLR3D	0.323172425181737	3.08776255404758	2.60109561541268	0.0106230279135217	0.335845824230399	-2.88053685075797	up
PCLO	0.30273216876826	0.385272662861652	2.5988711636032	0.0106878603656651	0.336131053076299	-2.88565599460264	up
ERBB2	-0.39629692784399	3.00787173020669	-2.59820761315943	0.0107072687605365	0.336131053076299	-2.88718228766976	down
KIF23	0.395225110768542	2.52245738673637	2.59772243876252	0.0107214798873639	0.336131053076299	-2.88829806659279	up
IFIH1	0.547327853239856	2.36547315251081	2.59552034028323	0.010786195045011	0.336131053076299	-2.89336005438959	up
KRT34	-0.26681661647981	0.294244838919659	-2.59499571862977	0.0108016644530805	0.336131053076299	-2.89456545566685	down
GPX3	-1.02764614313111	4.16187586334853	-2.59491829165658	0.0108039492189979	0.336131053076299	-2.89474333839343	down
CEACAM1	0.753138467768081	3.24234810400968	2.59463456336452	0.0108123253836889	0.336131053076299	-2.89539514352864	up
USP27X	0.214945496632736	1.77709632280487	2.59454127018639	0.0108150808432671	0.336131053076299	-2.89560945109261	up
DOCK5	0.28235390549827	1.28667384537891	2.59450781298841	0.0108160691721662	0.336131053076299	-2.89568630534898	up
PGM3	0.34087188430555	2.13441320803879	2.59371986725248	0.0108393687181821	0.336131053076299	-2.89749603913719	up
NME8	0.173765657075219	0.167191336396903	2.59286090738024	0.0108648196899236	0.336131053076299	-2.89946833007661	up
TTI2	0.196720990522623	1.80442630568651	2.5914153076231	0.0109077744351908	0.336131053076299	-2.90278634072197	up
ICOS	0.27884789434646	0.581719607368553	2.59085049633527	0.0109245988577641	0.336131053076299	-2.90408228431462	up
TLCD1	-0.405254021388672	2.60631446676509	-2.59010765525701	0.0109467619848068	0.336131053076299	-2.90578633693988	down
EIF2S2	0.312660555132016	4.96537189159099	2.59000636414866	0.0109497872056966	0.336131053076299	-2.90601866232174	up
CD22	0.583726963522557	1.27638723359197	2.58961995994652	0.0109613347059169	0.336131053076299	-2.90690486180453	up
VEPH1	0.627254568210583	1.81032050891188	2.58918941451962	0.0109742142712329	0.336131053076299	-2.90789216114357	up
TM9SF4	0.200757597503815	4.57471573211706	2.58897791005502	0.0109805463226313	0.336131053076299	-2.90837711722531	up
HCN4	-0.0221794166962569	0.0198522997009819	-2.5888975227334	0.0109829538333317	0.336131053076299	-2.90856142729457	down
LRRC75A	0.365481426953733	1.36491828563198	2.5885464774223	0.0109934728244916	0.336131053076299	-2.90936623679556	up
KLRK1	0.113529900298815	0.151429682707009	2.58793983158071	0.0110116722289241	0.336131053076299	-2.91075681372016	up
IGSF9	-0.324551686211103	0.394280505416229	-2.58774218563212	0.0110176074778006	0.336131053076299	-2.91120980391869	down
PI4KA	0.29496078904552	3.21519856484178	2.58740495496602	0.011027741069808	0.336131053076299	-2.91198264245452	up
IQCB1	0.39339387875865	2.33521321589065	2.58631957261348	0.0110604132395165	0.336282402485223	-2.91446943886334	up
MCM8	0.342234689244479	1.74488453153995	2.58580805117834	0.0110758412696314	0.336282402485223	-2.91564110605207	up
CAMSAP3	-0.44738172809292	0.754845908977603	-2.58548772617428	0.0110855124823145	0.336282402485223	-2.91637472456537	down
HOXA10-HOXA9	-0.041645265125222	0.0232158220856956	-2.58495698296926	0.0111015533628298	0.336282402485223	-2.91759007486873	down
PAGR1	0.197171793039278	2.41801290612292	2.58432014564125	0.0111208283696539	0.336324605263262	-2.91904808284377	up
EDNRA	-0.289588530711302	0.947625431213563	-2.58329371094639	0.0111519586930031	0.336324605263262	-2.9213973946755	down
EIF1B	0.28326315180531	4.22171068473681	2.58168803961757	0.0112008139181861	0.336324605263262	-2.92507083303777	up
IGFBP2	-0.871849157381487	3.55333715678518	-2.58107486448537	0.0112195216015083	0.336324605263262	-2.92647312241917	down
TRAF3IP3	0.256796649071246	0.549195312376607	2.58046334524355	0.0112382067881293	0.336324605263262	-2.92787133509742	up
PTP4A3	-0.62233048787596	3.64995483909249	-2.58038979689669	0.0112404559709509	0.336324605263262	-2.92803948075928	down
IGFBP4	-0.497579423354606	6.39103443091631	-2.57914276682621	0.0112786531727195	0.336324605263262	-2.93088979392872	down
FBXO44	0.289447655577742	3.25291236691148	2.57872110423022	0.011291595345722	0.336324605263262	-2.93185330785368	up
PHOSPHO1	0.0696201230382311	0.183655822930273	2.57773629662383	0.0113218743464843	0.336324605263262	-2.93410309184218	up
XYLB	0.313524126557953	1.706259479021	2.57676222151582	0.0113518952669591	0.336324605263262	-2.93632761881721	up
CCR5	0.455194494092273	1.21196414735341	2.5767592108766	0.0113519881656322	0.336324605263262	-2.93633449317285	up
HSPA9	0.332819287962017	6.05073412779972	2.57650546860614	0.0113598202989979	0.336324605263262	-2.93691385141943	up
RPL30	-0.309465255069945	7.20047310950227	-2.57563130737577	0.011386839855132	0.336324605263262	-2.93890940240643	down
ZSCAN20	0.138166935142917	0.779850242846715	2.57535176904387	0.0113954923412981	0.336324605263262	-2.93954741264695	up
GNL2	0.302119945692108	3.70488195000405	2.57511127156428	0.0114029411413667	0.336324605263262	-2.9400962687327	up
LEXM	-0.0768725018969661	0.0963700945986613	-2.57321121198941	0.01146194496462	0.336324605263262	-2.94443095193681	down
CLNS1A	-0.461417070194007	3.98670233871393	-2.57296748924214	0.0114695333046184	0.336324605263262	-2.94498676414961	down
MSLN	-0.121181586082957	0.195590598012626	-2.5722866999521	0.0114907537333335	0.336324605263262	-2.94653906721806	down
CCDC171	0.216091277715116	0.430790199281382	2.57220130413453	0.0114934180423276	0.336324605263262	-2.94673375731182	up
PLA2G2D	0.561811383615953	0.73249590728177	2.5720234057395	0.0114989701736929	0.336324605263262	-2.94713932173286	up
NUDT8	-0.503545643147571	2.62376277145982	-2.56926069732446	0.0115855034989855	0.336324605263262	-2.95343446644709	down
KCTD21	-0.351166772107462	2.13259288633289	-2.56925729347865	0.0115856104744455	0.336324605263262	-2.95344221884669	down
SH3TC2	0.277257942320701	1.14548454207054	2.56912710504657	0.0115897026805443	0.336324605263262	-2.95373872164294	up
MIGA1	0.291501294576025	1.45392950618057	2.56879527257863	0.011600139036586	0.336324605263262	-2.954494407193	up
CHPT1	0.328709670081643	3.27602682744271	2.56850800037353	0.0116091807710467	0.336324605263262	-2.9551485462403	up
CD27	0.654793356831124	1.76721473607491	2.56829561696262	0.0116158694989074	0.336324605263262	-2.95563211708566	up
TMEM61	-0.0721358067547864	0.0902305445974312	-2.5675238295669	0.0116402051053808	0.336324605263262	-2.95738908733979	down
UCHL3	-0.254127856005164	2.10477499387737	-2.56699853491077	0.0116567946561701	0.336324605263262	-2.95858465387331	down
KCTD9	0.418854492605248	2.52320743476272	2.56698372616106	0.0116572626456684	0.336324605263262	-2.9586183553704	up
KLHL6	0.30152783420466	0.637517240221481	2.56637816785612	0.0116764141235176	0.336324605263262	-2.95999632882623	up
RDH12	-0.714337503701886	1.48364378916196	-2.56632068124953	0.0116782336740143	0.336324605263262	-2.96012712724125	down
NAT16	0.530095753331039	0.762849539187732	2.5657849832232	0.0116952017119251	0.336324605263262	-2.96134586969406	up
GIMAP7	0.490593749755488	1.99669438059806	2.56478358305465	0.0117269801910315	0.336324605263262	-2.96362351308167	up
CAMK4	0.146799194175526	0.235971026065082	2.56442300786777	0.0117384417082302	0.336324605263262	-2.96444343597367	up
FOXE1	-0.230955269770458	0.3157426275708	-2.56425733132482	0.011743711407018	0.336324605263262	-2.96482013908356	down
PAQR4	0.332249596838049	3.72534070243625	2.56421703267545	0.011744993513974	0.336324605263262	-2.96491176396151	up
DACT3	-0.365598372078194	1.14703824795752	-2.56281152637614	0.0117897887407968	0.336324605263262	-2.9681065998406	down
PPP1R14A	-0.275160369925847	0.817693528404446	-2.56216955241085	0.0118103003267106	0.336324605263262	-2.96956535146872	down
TLR8	0.228407277249324	0.374349786442578	2.5594306863112	0.0118981703524382	0.336324605263262	-2.97578525822591	up
IKZF4	0.147781941361721	1.18733105239197	2.55885681975955	0.0119166558294536	0.336324605263262	-2.97708775898459	up
ATP6V1B2	0.454464924165107	5.4594751412171	2.55876007580892	0.0119197747030169	0.336324605263262	-2.97730731283921	up
CLGN	0.174534473683331	0.176272305083144	2.55853843823268	0.0119269227188911	0.336324605263262	-2.97781027693301	up
XAGE1A	0.0231586631869001	0.0169953150049496	2.55832609998131	0.0119337744380405	0.336324605263262	-2.97829210220596	up
RTN4RL1	-0.631744874729691	1.67140273485497	-2.55829710450859	0.0119347103369837	0.336324605263262	-2.97835789428299	down
TACC2	-0.320770072811576	0.991331810998025	-2.55739648911133	0.0119638127562638	0.336324605263262	-2.98040110741643	down
RPL22L1	-0.530019165116999	3.75979676043822	-2.55691797609097	0.0119793013342123	0.336324605263262	-2.98148644670037	down
TMEM92	-0.0510136818337365	0.106855654564495	-2.55643136746622	0.0119950704384581	0.336324605263262	-2.98258996562522	down
MDN1	0.248587964333813	1.92886149612115	2.55622714630919	0.0120016940146381	0.336324605263262	-2.9830530384823	up
SZT2	0.179854251732906	1.91883648205368	2.55581649412746	0.0120150227953962	0.336324605263262	-2.98398409700597	up
CITED4	-0.686501972205266	2.09283619682661	-2.55542333067116	0.0120277964027614	0.336324605263262	-2.98487538113826	down
KLRC4-KLRK1	0.0682684029793503	0.0772296919752971	2.55529195954933	0.0120320672796328	0.336324605263262	-2.98517316688025	up
MLC1	-0.495467912232367	0.579476567814718	-2.55526612030831	0.0120329074741259	0.336324605263262	-2.98523173645119	down
VWA7	0.0941774086107845	0.251907343695862	2.55507544483759	0.0120391091509056	0.336324605263262	-2.98566392275557	up
ID1	-0.630100223277309	3.10344514788785	-2.55480351514703	0.0120479585740021	0.336324605263262	-2.98628023154871	down
PLB1	0.336784691747774	0.592855758842546	2.55358023088963	0.0120878403462142	0.336324605263262	-2.98905200535555	up
NLRC5	0.441573929147362	2.0193071729281	2.55335240161296	0.012095281180069	0.336324605263262	-2.98956810295844	up
IQANK1	-0.307940810038661	1.28793531849328	-2.55278892900263	0.0121137017078428	0.336324605263262	-2.99084435415411	down
SLC6A12	0.249822015762684	0.510334540296183	2.55239773945193	0.0121265049421068	0.336324605263262	-2.99173024344418	up
MYRIP	0.224709616540918	0.296949507919677	2.55203539036784	0.0121383751067813	0.336324605263262	-2.99255071438596	up
IL2RB	0.568728337840725	1.77657877210568	2.55140675709339	0.0121589932312087	0.336324605263262	-2.99397389335407	up
HSPA1L	0.147391773875919	1.01194630495339	2.55125393389564	0.0121640103312335	0.336324605263262	-2.99431982728311	up
NALCN	0.242675699074171	0.298418673387478	2.55106527181813	0.0121702065677718	0.336324605263262	-2.99474686183919	up
C1orf116	-0.577908647445574	1.10141021181619	-2.54998013542563	0.0122059008592241	0.336687527662296	-2.99720251887446	down
RAET1L	-0.322877988973774	0.396738500457273	-2.54936407677892	0.0122262072281639	0.336687527662296	-2.9985962483595	down
CCDC71L	0.39562099277003	3.50760326454538	2.54909649701577	0.0122350365769388	0.336687527662296	-2.99920151081029	up
MOCOS	0.474148844969634	2.12078720103335	2.54805862762876	0.0122693374652825	0.337113588783924	-3.00154863294995	up
STKLD1	0.183087243629391	0.692772820003178	2.54659820419139	0.0123177498171334	0.337113588783924	-3.00484993410965	up
KCNH8	0.22861527017822	0.546494927154224	2.54648239762466	0.0123215960848923	0.337113588783924	-3.00511164495851	up
CLDN4	-0.60640101230627	0.998818681564149	-2.54622974459592	0.0123299911607951	0.337113588783924	-3.00568257842626	down
LAMC3	-0.530132228869581	1.66754982257209	-2.54602522421221	0.0123367906633486	0.337113588783924	-3.00614470762495	down
PRKACA	-0.185899359641458	4.35436750348067	-2.54490019792496	0.0123742536519205	0.337545342030941	-3.00868620724132	down
GPC4	-0.691900251774627	1.63743691992847	-2.54445614888873	0.0123890684392147	0.337545342030941	-3.00968906866112	down
LRIF1	0.345406039044606	2.55606911055196	2.54399651753047	0.0124044198780948	0.337545342030941	-3.01072696030534	up
DOK4	-0.394902672189037	2.29907120167568	-2.54178592142033	0.012478491562028	0.338641935795918	-3.01571640076822	down
TESPA1	0.196392993139275	0.369283406232741	2.54165470696854	0.0124829007022631	0.338641935795918	-3.01601243959874	up
JAKMIP1	0.199992442599249	0.322379059363915	2.54124384024958	0.0124967159232704	0.338641935795918	-3.01693932778835	up
ELP1	0.30460433139932	2.92511360566566	2.53884427015321	0.0125776750839842	0.338822483838856	-3.02234997367102	up
EDN2	-0.301305759338011	0.264720153383485	-2.53874939475116	0.0125808857444242	0.338822483838856	-3.02256381033138	down
KCNJ12	-0.370438614043406	0.619427328812736	-2.53822535768756	0.0125986328445915	0.338822483838856	-3.02374479453068	down
ZSCAN29	0.266904260611531	2.05510321561605	2.53806946952178	0.0126039165075484	0.338822483838856	-3.02409606706311	up
PPP6R2	0.223633041454717	3.92081714761143	2.53712610590735	0.0126359332815478	0.338822483838856	-3.02622140322731	up
SYT7	-0.241217081050644	0.611996408041576	-2.53698306260096	0.0126407943918775	0.338822483838856	-3.02654360984848	down
TXNDC17	-0.225347793099552	3.39208082824579	-2.53641944131778	0.0126599645534066	0.338822483838856	-3.02781301781962	down
FAM193A	0.196616782255506	2.90856447541296	2.53639610914083	0.0126607587010625	0.338822483838856	-3.02786556204577	up
UNC5B	-0.354404057277564	1.87772403208686	-2.53620027622951	0.0126674259480338	0.338822483838856	-3.0283065624135	down
CSTF2	0.231443905676127	3.25854513835142	2.53582365039644	0.0126802572573917	0.338822483838856	-3.02915461026614	up
AHI1	0.264682454031404	1.24696847585036	2.53506078104768	0.0127062833003645	0.338822483838856	-3.03087202337176	up
C10orf62	0.0373128067169971	0.0524165512492913	2.53490864796535	0.0127114792022664	0.338822483838856	-3.03121445942376	up
DBF4B	0.204925418620826	1.62489625084732	2.53234529960296	0.0127993142084854	0.339523145776873	-3.03698158220726	up
ROPN1B	0.374953278787405	2.1770262871528	2.53200670863532	0.0128109569119189	0.339523145776873	-3.03774297457576	up
PITX1	-0.477704121682092	0.711767179356234	-2.53179420050917	0.0128182690164636	0.339523145776873	-3.03822079773473	down
GPR171	0.291308104976915	0.502793493036813	2.53166165658582	0.0128228315620952	0.339523145776873	-3.03851880406525	up
ARHGAP9	0.385076580804685	1.1754654574653	2.53129515686214	0.0128354551314642	0.339523145776873	-3.03934275572607	up
SENP2	0.26431553367771	2.56401424649218	2.53106244603185	0.0128434763176413	0.339523145776873	-3.03986587357831	up
ADGRG5	0.226950979369242	0.410760553431297	2.53060060092765	0.0128594087355352	0.339523145776873	-3.04090394434926	up
USP35	-0.388794739869378	1.93907821068359	-2.52933968310579	0.0129029973692441	0.339751928511529	-3.04373721178792	down
PRDM16	-0.122265761954022	0.178159830734212	-2.52838793505238	0.0129359860717432	0.339751928511529	-3.04587495705633	down
RMC1	0.202646734737479	3.25597019892552	2.52716987592831	0.0129783158156246	0.339751928511529	-3.04860983932721	up
CDC42EP2	-0.295887814875321	1.7700685797075	-2.52689541375682	0.0129878710074539	0.339751928511529	-3.04922592359134	down
FAM71F1	0.029682584784974	0.0341606941915529	2.52656303732131	0.0129994508893446	0.339751928511529	-3.04997192910035	up
GRB7	-0.353450173594572	0.486626457194958	-2.52641874215307	0.0130044809665726	0.339751928511529	-3.05029576694991	down
SELENOM	0.605909198588133	2.82307571859566	2.52628551827683	0.0130091266527533	0.339751928511529	-3.0505947433634	up
CYREN	0.274962451754333	3.0565680980404	2.52588980041593	0.0130229346184871	0.339751928511529	-3.05148271801775	up
PRSS41	0.0495003315469487	0.0358013783916148	2.52584274376814	0.013024577462132	0.339751928511529	-3.05158830307531	up
GIPC1	-0.254673762027077	5.44301089264234	-2.52423752919738	0.0130807302353871	0.340708896204586	-3.05518902630641	down
TGFA	-0.413387438038879	0.916288670751226	-2.52331896523451	0.0131129605489854	0.340708896204586	-3.05724859028276	down
CD69	0.258148078480633	0.517781206424441	2.52330138331205	0.0131135781526179	0.340708896204586	-3.05728800527578	up
UNK	0.222367550192859	3.34830862509802	2.52045547080383	0.0132138916239437	0.342315638422969	-3.06366476407859	up
STX18	0.242098715572558	2.76691848117627	2.52032624821887	0.0132184627833258	0.342315638422969	-3.06395415948127	up
ALPK1	0.220055492702586	1.27546217713933	2.51989896839202	0.0132335876083553	0.342315638422969	-3.06491096448997	up
MTMR11	0.327155244321667	1.63274300519435	2.51889503889871	0.0132691857221725	0.342315638422969	-3.06715849621314	up
PRR14L	0.253747734482702	2.14948516513773	2.51863492711223	0.0132784229614628	0.342315638422969	-3.06774068903961	up
NPDC1	-0.562399504298698	3.34610235229423	-2.51826211838757	0.0132916724125283	0.342315638422969	-3.06857503257576	down
EGFL7	-0.527869313541744	3.34194603204478	-2.51746227340279	0.0133201385377202	0.342315638422969	-3.07036471407551	down
TBC1D14	0.440729747929445	3.08799426832499	2.51745909252267	0.013320251852845	0.342315638422969	-3.07037183040947	up
ZBTB24	0.259614533544343	1.94899144236908	2.51709845456254	0.0133331047619961	0.342315638422969	-3.07117860620545	up
AKAP7	0.2349878793995	1.20602382244255	2.51634594153526	0.0133599596598947	0.342554976161447	-3.07286171036268	up
COL26A1	-0.266268318207918	0.551116722357242	-2.51555697869294	0.0133881673975694	0.342801832777736	-3.0746258645206	down
ZMYND10	0.165033945460296	0.468400173503257	2.51430769023575	0.01343294232944	0.342801832777736	-3.07741833088773	up
TMEM106C	0.369557700604693	4.4760927298823	2.51383913225469	0.0134497701880778	0.342801832777736	-3.07846535834954	up
C4orf50	0.0157893861278043	0.0163081345770802	2.51346145794962	0.0134633477865515	0.342801832777736	-3.07930917456933	up
RRAGD	0.370055256552906	3.45490582179599	2.51344052299124	0.0134641007690001	0.342801832777736	-3.07935594509365	up
GAB3	0.165904693373986	0.520421180002797	2.51276618859817	0.0134883752272067	0.342801832777736	-3.08086228367553	up
SLC6A2	-0.0723367066430428	0.0621086376898884	-2.51094019527432	0.0135543037174759	0.342801832777736	-3.08493943046558	down
ALDH16A1	-0.286294360033025	3.48658574177714	-2.51084847171003	0.0135576230506816	0.342801832777736	-3.08514416550896	down
S100A7A	-0.983213528245806	1.4474862132272	-2.51075134521512	0.0135611387015174	0.342801832777736	-3.08536095319339	down
RYR1	-0.343799351457876	0.78383306785715	-2.51034764249591	0.0135757601308648	0.342801832777736	-3.08626194418243	down
NAT8	0.269412935999761	0.304306643211884	2.51012889731599	0.0135836886101195	0.342801832777736	-3.08675009035089	up
CLU	0.708675857418121	2.00228111897744	2.50905197565812	0.0136227824543358	0.342801832777736	-3.08915277544452	up
PSORS1C2	-0.673448044499745	1.02647145375768	-2.50884122206716	0.0136304449036769	0.342801832777736	-3.08962287479924	down
TAB3	0.285593313091264	1.74788805192264	2.50850110113531	0.0136428189553693	0.342801832777736	-3.09038146297088	up
HNF4G	0.103795250392402	0.0903180756677641	2.50844034471703	0.0136450304137648	0.342801832777736	-3.09051696142098	up
GALNT13	0.048604164689643	0.037404742956728	2.50799137038162	0.0136613824812591	0.342801832777736	-3.09151817064032	up
TAF6	0.252204101382969	3.93925694890695	2.50746634973566	0.0136805264923245	0.342801832777736	-3.09268876243589	up
KNTC1	0.282399754977331	1.72931660025472	2.50733268156184	0.0136854043180793	0.342801832777736	-3.09298675600986	up
ITGAL	0.541228556951298	1.50371982374426	2.50528038252563	0.0137604927609134	0.344241366917704	-3.0975602996944	up
TTC16	0.068817047129935	0.113662688321653	2.50334607553968	0.013831601743304	0.344564069898593	-3.1018678797684	up
ATP8B1	-0.28999873831745	0.831017439742835	-2.50295699357027	0.013845944862923	0.344564069898593	-3.10273398691378	down
CCSAP	0.431507996772861	2.33610209116074	2.5027645760457	0.0138530430645265	0.344564069898593	-3.10316226979114	up
IQCH	0.0763381905292069	0.256951742173061	2.5022578338794	0.0138717521636351	0.344564069898593	-3.10429003763254	up
PIP5K1B	0.264987180647347	0.439966359391015	2.5022000843935	0.0138738857305021	0.344564069898593	-3.1044185478455	up
BBS7	0.245736905475688	1.76049385695115	2.50205536535399	0.0138792336966779	0.344564069898593	-3.10474058035553	up
ADAL	0.260779746694431	1.56110574550803	2.50146991190988	0.0139008874628199	0.344564069898593	-3.10604317891719	up
PUDP	0.28316136408381	2.84869358515818	2.50110290880371	0.0139144769756367	0.344564069898593	-3.10685960175677	up
IL13RA2	0.763888735139387	1.39996347208878	2.49972932712226	0.0139654440471405	0.344909629947054	-3.10991428910751	up
C19orf71	0.615304538284955	4.05750879525656	2.49897556180002	0.0139934836539218	0.344909629947054	-3.1115899481045	up
MARVELD3	-0.135716624760578	0.169265985718677	-2.49865329482873	0.0140054871596453	0.344909629947054	-3.11230622825192	down
STX11	0.386051916206953	1.58802901192266	2.49799987081027	0.0140298535959384	0.344909629947054	-3.11375829807436	up
SLC6A15	0.623790700788827	2.59476564328985	2.49788110785814	0.0140342863858821	0.344909629947054	-3.11402218279794	up
ADAMDEC1	0.497740871872562	0.904752115310462	2.49755961277125	0.0140462923803575	0.344909629947054	-3.11473647166493	up
CHIC1	0.248922656055989	1.1876346666491	2.49732679846873	0.0140549923956643	0.344909629947054	-3.1152536814491	up
OSER1	0.243211124555036	4.40146682320979	2.496934639563	0.0140696578497186	0.344909629947054	-3.11612478798156	up
CTNNBIP1	-0.409500447147412	4.12404810755953	-2.49494374606281	0.0141443222046288	0.34621823810346	-3.12054532010713	down
TAZ	0.199497220104802	2.74123174015097	2.49414316112878	0.0141744463226841	0.34621823810346	-3.12232204354198	up
SHANK2	-0.165784709404193	0.11119051934912	-2.49409660889757	0.0141761997380882	0.34621823810346	-3.12242534059078	down
TNRC6B	0.208524403439196	1.65047303305967	2.49348988521182	0.014199070076504	0.34634385911952	-3.12377147437192	up
AJAP1	-0.112488481368287	0.140437946893453	-2.49216356496343	0.0142491804895514	0.34713277855967	-3.1267131667979	down
UNC13D	0.510816719536449	1.79206309943562	2.49107221471298	0.0142905319813818	0.34722296231258	-3.12913267610449	up
FAM171A2	-0.284301630926227	0.949908293955229	-2.49059231465524	0.0143087494575989	0.34722296231258	-3.13019631249627	down
ASPG	-0.183767807969241	0.239204281061942	-2.49040350044836	0.0143159227233353	0.34722296231258	-3.13061474522419	down
GLTPD2	-0.162324992339587	0.538266488085904	-2.48979608993296	0.0143390207643931	0.34722296231258	-3.13196064295192	down
ACER3	-0.334826427003355	2.34195481639702	-2.48972462018433	0.0143417407404162	0.34722296231258	-3.132118986291	down
TSKU	-0.545062555937097	3.49769862427987	-2.48750275239679	0.0144265305228374	0.34801805378952	-3.13703960048667	down
ESRP2	-0.548791555380204	0.884627645985266	-2.48701778564532	0.0144450970823095	0.34801805378952	-3.13811310701956	down
RNASE3	0.0552501181194634	0.116380704229854	2.48668524860011	0.0144578403421208	0.34801805378952	-3.13884909343489	up
FAM156A	0.0269108342078872	0.067266475166947	2.48646325995077	0.014466352836446	0.34801805378952	-3.13934036069063	up
UBL4A	0.226803219701877	4.66011523649645	2.48618565338886	0.0144770043923755	0.34801805378952	-3.13995465753972	up
GPR141	0.109111596392515	0.191044051056984	2.48606177127166	0.0144817599194595	0.34801805378952	-3.14022876840133	up
RAB6B	0.477764078968872	2.33750974372758	2.48476118455114	0.0145317706064618	0.34801805378952	-3.14310581674522	up
RORB	0.0850525159525418	0.0984287219541893	2.48470396385775	0.0145339744223221	0.34801805378952	-3.14323236503571	up
RXRA	-0.31966379974553	3.01785568608918	-2.48468012587787	0.0145348926139957	0.34801805378952	-3.14328508393876	down
NADSYN1	-0.22732394250771	2.20315056514408	-2.48350563134231	0.014580196100024	0.348675485192496	-3.14588198556965	down
PRF1	0.657949955253043	1.87984326878314	2.48247604387261	0.0146200139315547	0.34920028385662	-3.14815759483824	up
TTBK2	0.186491952531968	1.05990532195524	2.48195619189724	0.0146401553818351	0.349254402747613	-3.14930626289254	up
TCEANC2	0.16041243274279	1.16596073263358	2.48103832984978	0.0146757781450754	0.349281597668545	-3.15133385801148	up
VSTM2B	-0.306361375056052	0.253831777052889	-2.4810056106366	0.0146770494260352	0.349281597668545	-3.15140612388406	down
TENM2	-0.401160286527185	0.560950860207377	-2.47962023342705	0.0147309676528844	0.349895877881609	-3.15446519002023	down
RTP5	0.0881028038546154	0.104038871613757	2.47942247205421	0.0147386788564113	0.349895877881609	-3.15490174598728	up
ZMIZ2	0.256278318438536	4.17949886881688	2.47796857924169	0.0147954805799369	0.350705981763508	-3.15811025402189	up
C10orf88	0.206464939644724	1.69976635906016	2.47763086063009	0.0148087027820091	0.350705981763508	-3.15885530697277	up
PRTG	0.206888466514159	0.602933179290294	2.47633384899908	0.0148595809938044	0.351484858906718	-3.16171585665628	up
SPACA4	-0.0401541271327776	0.0406857385454894	-2.47544959534306	0.0148943573378555	0.351881443370037	-3.16366531334948	down
GLP1R	-0.127770123032685	0.0880601977433099	-2.47191870194901	0.0150339480921645	0.354418641465394	-3.17144351445024	down
GATA2	-0.23570260512108	0.725463328417837	-2.47181586268816	0.0150380312096843	0.354418641465394	-3.17166991195477	down
BLK	0.180306741316494	0.202303165557029	2.46994553387404	0.0151124635628567	0.354993045467074	-3.17578593193415	up
HOXC12	-0.380996782307333	0.510322444173748	-2.46909509510331	0.0151464166638687	0.354993045467074	-3.17765657628183	down
ARFGEF3	0.252973113530199	0.527051878974075	2.46884958115514	0.0151562312811222	0.354993045467074	-3.17819650841685	up
SPAG8	0.135809523630184	0.393374386940696	2.46871076380242	0.0151617831296583	0.354993045467074	-3.17850177333056	up
SPATA12	0.0889999389495903	0.242807917036512	2.46702924785662	0.0152291779213661	0.354993045467074	-3.18219828932923	up
GOLGA8K	0.0110195194779449	0.0174447540765122	2.46699208878101	0.0152306702654709	0.354993045467074	-3.18227995185697	up
IKZF1	0.3075468666363	0.756618625348385	2.46592018313226	0.0152737752788883	0.354993045467074	-3.18463515394092	up
FAM72C	0.0775699826139259	0.202734370395484	2.46542841204737	0.0152935875124205	0.354993045467074	-3.18571537563184	up
CTNNB1	0.430499414931949	6.61841288727282	2.46497968887626	0.0153116854707164	0.354993045467074	-3.18670087232325	up
PDPK1	0.189218297490534	1.9429891446103	2.46490992317609	0.0153145009865063	0.354993045467074	-3.18685407919786	up
RABGAP1L	0.206984038202458	1.54168560678392	2.46442739445701	0.0153339869274862	0.354993045467074	-3.18791361697399	up
ACAN	-0.186504799698668	0.32968628350844	-2.46438970899556	0.0153355097097288	0.354993045467074	-3.18799635908413	down
CACNA1B	-0.161823495710297	0.144570692949584	-2.46429845447217	0.0153391976530497	0.354993045467074	-3.18819671266601	down
TRIM39	0.193453801963077	2.1494331709983	2.4641644351259	0.0153446153213475	0.354993045467074	-3.1884909465294	up
STAP1	0.186398650611875	0.258830039224697	2.4640060062534	0.0153510219364817	0.354993045467074	-3.18883875223718	up
PNMA8A	-0.598142030298307	3.24601592523598	-2.4636124086707	0.0153669487428245	0.354993045467074	-3.18970274833455	down
ERICH1	0.213958951495604	1.40822265673315	2.46346459886161	0.0153729336308922	0.354993045467074	-3.19002717789723	up
ADAMTS7	-0.289457218245427	1.17214438873505	-2.46269934458498	0.0154039524209531	0.354993045467074	-3.19170656865629	down
CLEC2D	0.314566375543952	1.29424459617182	2.46252249104423	0.0154111289395573	0.354993045467074	-3.19209461741777	up
PTGDR	0.0458645593284833	0.103425871877621	2.46216140829218	0.015425790541588	0.354993045467074	-3.19288682197777	up
PIGU	0.199928391927361	3.82693551939281	2.460747113005	0.0154833373290318	0.355372967404696	-3.19598875346871	up
SEPTIN1	0.354346650300011	1.59592486628925	2.46036663049038	0.01549885159707	0.355372967404696	-3.19682298528914	up
ST3GAL3	0.236066302140844	2.55800609427617	2.45839841901568	0.0155793276359463	0.355372967404696	-3.20113659074341	up
SULT1C4	-0.177415478994411	0.206722407933639	-2.45784644403614	0.0156019635874408	0.355372967404696	-3.20234577131315	down
METTL18	0.266175669348188	2.28995189899151	2.4576538662439	0.0156098679165796	0.355372967404696	-3.20276758413564	up
HS3ST3A1	-0.247464367978308	0.440928718180271	-2.45732077771897	0.0156235479252609	0.355372967404696	-3.20349709565259	down
AASS	0.359742983353158	1.82882557812316	2.45682680543346	0.0156438551567717	0.355372967404696	-3.20457880454534	up
SNAP23	0.347225932976146	3.09552581553524	2.45668874111072	0.0156495351993629	0.355372967404696	-3.20488110573641	up
IRF1	0.585308115320915	2.69349581905612	2.45611905234838	0.0156729919765922	0.355372967404696	-3.2061283189056	up
NUTM2B	0.0195350927235185	0.0447020027578118	2.45571454707232	0.0156896664090313	0.355372967404696	-3.20701374234455	up
VHLL	0.0179064582487046	0.01951822995697	2.45564504727273	0.0156925329081004	0.355372967404696	-3.207165857781	up
BTN3A1	0.449445120531807	2.98734547982383	2.45555671905352	0.0156961766541412	0.355372967404696	-3.20735917781379	up
CDK5RAP3	0.299747794920233	4.19650591791601	2.45508816747224	0.0157155181303762	0.355372967404696	-3.2083845728547	up
PYCR2	0.220711728381521	4.53209182307096	2.45425085630971	0.0157501346956764	0.355372967404696	-3.21021654331633	up
RPL7	-0.359192866176117	7.43796282034136	-2.45409159589715	0.0157567266189325	0.355372967404696	-3.21056492987585	down
R3HDM4	-0.266102071635732	4.84998454313746	-2.45394927436641	0.0157626195098699	0.355372967404696	-3.21087624523241	down
TAX1BP3	-0.305825090351873	4.54869433372586	-2.45298363252678	0.0158026543205814	0.355372967404696	-3.21298807656449	down
FAM228B	0.191334098044635	1.11503447266084	2.45266863612131	0.0158157334487139	0.355372967404696	-3.21367680563544	up
IL17RC	0.285133824519106	3.50462848014661	2.45248333156568	0.0158234320847601	0.355372967404696	-3.21408193125267	up
AGRN	-0.384536417973834	4.99440046461627	-2.45245802407941	0.0158244837652811	0.355372967404696	-3.21413725812405	down
GRIN3A	0.0656763126381074	0.139228577647352	2.45224707880774	0.0158332522548042	0.355372967404696	-3.21459840405449	up
ENTPD2	-0.397865128351206	0.525844175850977	-2.45202583696362	0.0158424534041094	0.355372967404696	-3.21508202152095	down
ZNF169	0.11406879811545	0.41957830820894	2.44954752929028	0.0159458492694074	0.356460232625523	-3.22049676930356	up
ARRDC5	0.0585070506342118	0.0989147069972567	2.44882412766796	0.0159761430899043	0.356460232625523	-3.22207638425807	up
SRGAP2B	0.15689261629512	0.605725369888915	2.44865174947994	0.0159833693218828	0.356460232625523	-3.22245272716573	up
IL7	0.140844774666392	0.352476924123273	2.44810161828517	0.0160064507601071	0.356460232625523	-3.22365363853259	up
G6PC2	-0.130236918657887	0.0912054961906694	-2.44749161287564	0.0160320790396884	0.356460232625523	-3.22498497319326	down
TBX21	0.264938278365745	0.512854672003159	2.446710786952	0.0160649374212731	0.356460232625523	-3.22668869423754	up
KRT23	-0.668404648365948	1.04125127575277	-2.44664365256064	0.0160677653430521	0.356460232625523	-3.22683515546555	down
FAM20C	-0.548884797965789	3.11239177085709	-2.44651983420987	0.0160729821441059	0.356460232625523	-3.22710526979221	down
SLC8A1	0.0943820458229329	0.187251080688709	2.44642336997859	0.0160770474887783	0.356460232625523	-3.22731570170108	up
SYT11	0.565583231027995	2.51120563089904	2.44623044559149	0.0160851807565233	0.356460232625523	-3.22773653458149	up
PARP14	0.497876901835801	2.79645889564102	2.44579046568616	0.0161037430650069	0.356460232625523	-3.22869616855078	up
PTRHD1	-0.249823057618614	3.29687274853511	-2.44553508429551	0.016114526105219	0.356460232625523	-3.22925310717021	down
SDC2	-0.666543939042423	3.44257807289271	-2.44495895484047	0.0161388758240021	0.356460232625523	-3.23050934758544	down
KLK9	-0.121443660499322	0.123453996478612	-2.44478236391616	0.0161463458835903	0.356460232625523	-3.23089434857253	down
CFAP97D1	0.0258866328511824	0.0600583843866292	2.44419434488379	0.0161712421896543	0.356606918624678	-3.23217616159712	up
RHOH	0.210305255802332	0.399262018900788	2.44364732237765	0.0161944334487574	0.35671571671006	-3.2333683617026	up
CCDC92	0.209931407802712	2.72541299954076	2.44307671002356	0.016218656395111	0.356846969197836	-3.23461172241337	up
NUTM2A	0.0233087559947557	0.0558933535127881	2.44093730340803	0.0163097636653928	0.357556122305312	-3.23927118508164	up
CBLC	-0.696701786334705	1.11733396706857	-2.44059943449558	0.0163241935398851	0.357556122305312	-3.24000670676535	down
RP11-434D12.1	0.0974853005038204	0.265411916218722	2.44017356557046	0.0163423979693558	0.357556122305312	-3.24093367099421	up
MLXIP	0.232053675657758	3.64223563138703	2.43986862279399	0.0163554443346219	0.357556122305312	-3.2415973341936	up
MNDA	0.363087149702457	1.33140025821947	2.43962912063001	0.0163656974604438	0.357556122305312	-3.24211852396247	up
DGKG	0.189797330234352	0.667965975468152	2.43924547684168	0.0163821332473712	0.357556122305312	-3.24295329130271	up
CEMIP2	0.385966867764195	2.48002288709478	2.43910399161966	0.0163881983650259	0.357556122305312	-3.24326111845478	up
RPL10A	-0.299726648954728	8.39376226383103	-2.43833463825092	0.0164212136519656	0.357556122305312	-3.2449347113402	down
MORN1	0.107707499878013	0.598985135202137	2.4380673926511	0.0164326958310478	0.357556122305312	-3.24551594759795	up
ZNF689	0.433969170027583	2.69327977275107	2.43803954263424	0.0164338928155477	0.357556122305312	-3.24557651574657	up
CEP128	0.119443794001036	0.53915601227643	2.4367021789944	0.0164914637676698	0.358409587422394	-3.24848428900215	up
PSMC3IP	0.26767790839081	1.92118769400197	2.434770008075	0.0165749573358158	0.358655907051699	-3.25268282831504	up
INSYN2A	-0.0471605356611306	0.0671738333042654	-2.43462458522063	0.0165812566021622	0.358655907051699	-3.25299870755053	down
PNMA3	-0.496997778886679	0.871956747516748	-2.43457579550248	0.0165833704988592	0.358655907051699	-3.25310468204711	down
IL17C	-0.0261496476440604	0.0377239199199113	-2.43402996259613	0.0166070359975794	0.358655907051699	-3.25429013884768	down
STC2	-0.329122648071383	0.799101569780218	-2.43391851839631	0.0166118715432256	0.358655907051699	-3.2545321478326	down
RNF39	-0.480958606294634	1.2606801301317	-2.4337300826231	0.0166200505934673	0.358655907051699	-3.25494132712475	down
FAM184A	0.12776829140333	0.191973286128605	2.43167818132953	0.0167093457520659	0.358655907051699	-3.25939511405625	up
PIP5KL1	-0.168939553442363	0.435481942466523	-2.43153224902126	0.0167157127134434	0.358655907051699	-3.25971174282744	down
CALHM6	0.597551902802256	1.77392988401952	2.4298804225851	0.0167879319233695	0.358655907051699	-3.26329452901895	up
DOCK6	-0.232565785613956	2.01279970498528	-2.42973927436498	0.0167941159040625	0.358655907051699	-3.26360057717018	down
TMEM125	-0.274486721861861	0.368801421338655	-2.42938055788398	0.0168098411050566	0.358655907051699	-3.26437830215157	down
APOL3	0.520565887936491	1.71078463218788	2.42758276654313	0.0168888492664031	0.358655907051699	-3.2682745174493	up
KLHL42	0.279724410953252	2.53166670976226	2.427098724634	0.0169101780291698	0.358655907051699	-3.2693231070221	up
SLC26A6	0.257171744396087	2.51241085125185	2.4269667428398	0.0169159978171586	0.358655907051699	-3.26960898959982	up
DALRD3	0.224498519702247	3.15032777945912	2.42683704875147	0.0169217184645767	0.358655907051699	-3.26988990339311	up
LACTB	0.292789741080642	2.4490928253459	2.42660158629798	0.0169321088263739	0.358655907051699	-3.2703998744772	up
PRSS35	-0.411346373796109	0.399222029397584	-2.42660136419183	0.0169321186300362	0.358655907051699	-3.2704003555001	down
BRF2	0.262484558912056	2.07582256752832	2.42471989221572	0.0170153474504929	0.358655907051699	-3.27447372160411	up
SMPX	0.132991545404454	0.12441135488792	2.42416277802043	0.0170400617293843	0.358655907051699	-3.2756793295414	up
IL21R	0.279691973296202	0.553740045183133	2.42415260999173	0.0170405130924758	0.358655907051699	-3.2757013311043	up
SLC38A3	-0.139569364535254	0.179949172363454	-2.4240858791251	0.0170434755679017	0.358655907051699	-3.27584572120505	down
FAHD1	0.281194278592109	3.62879306840553	2.42384057723165	0.0170543695327131	0.358655907051699	-3.2763764672193	up
CDKN1A	-0.50362001586408	5.64217188014059	-2.42339982041596	0.0170739593070456	0.358655907051699	-3.27732998833332	down
PDZD11	0.212340064691594	5.04798065771289	2.42311378061243	0.017086683276945	0.358655907051699	-3.27794871656785	up
GSC	-0.186192045026826	0.289176236604133	-2.42208074986233	0.0171327060957525	0.358655907051699	-3.2801827093085	down
SNX20	0.299319780860836	0.803143233343976	2.42184470013918	0.0171432378761559	0.358655907051699	-3.28069306268722	up
TMEM156	0.156080550193067	0.238003598376196	2.42164526244491	0.0171521406344458	0.358655907051699	-3.28112422428638	up
ESRP1	-0.457336352880245	2.85424036244973	-2.42137151927415	0.0171643670347934	0.358655907051699	-3.28171597453376	down
PLCXD2	0.0335887392009711	0.0695581996849414	2.42083508140192	0.0171883488574046	0.358655907051699	-3.28287541931104	up
SUCNR1	0.206096392836153	0.290858247278686	2.42079178930383	0.0171902855596624	0.358655907051699	-3.28296897993243	up
FAM160B2	0.249747113665646	3.17193753557986	2.42075049646789	0.0171921330044298	0.358655907051699	-3.28305821846845	up
FMNL1	0.383965304795495	1.84149097044177	2.42026806534576	0.0172137301020019	0.358655907051699	-3.28410070708872	up
S100P	-0.626504762191079	0.998528219855961	-2.41956629528734	0.0172451894843964	0.358655907051699	-3.28561683724585	down
CD274	0.374980981794779	1.01396610020153	2.41944214599592	0.017250760247006	0.358655907051699	-3.28588501334725	up
USP19	0.249132346203911	4.12544760315119	2.41898103849439	0.0172714648405271	0.358655907051699	-3.28688094919101	up
HMCES	0.213337373030159	4.4205888267489	2.4189668904782	0.0172721004624238	0.358655907051699	-3.28691150451089	up
PLA2G3	-0.448108443940717	0.570360794585089	-2.41892601408563	0.0172739370156084	0.358655907051699	-3.28699978392881	down
TRPV3	-0.194820717456404	0.359236382563201	-2.41849540959155	0.0172932943877502	0.358655907051699	-3.28792966597873	down
RPS25	-0.317031277115955	7.73048754942187	-2.4184618514905	0.0172948037670338	0.358655907051699	-3.28800212787081	down
RASSF10	-0.272842927482095	0.442381329470275	-2.41799104905762	0.0173159919188665	0.358655907051699	-3.28901863578904	down
GABRD	-0.213673103989906	0.629285287984842	-2.41770690745954	0.0173287906927943	0.358655907051699	-3.28963203987879	down
CDCA2	0.367300978576096	1.7808393768239	2.41720614299284	0.0173513674333913	0.358655907051699	-3.29071293294621	up
HSH2D	0.312336727049479	0.620914420799919	2.41702664190031	0.0173594665265824	0.358655907051699	-3.29110033510813	up
ACSL5	0.384623813221714	1.28647274545619	2.4169764197151	0.0173617331545499	0.358655907051699	-3.29120872086525	up
RCOR2	-0.371928918899803	0.912910238271096	-2.41677489721424	0.0173708309166533	0.358655907051699	-3.29164361150693	down
SETBP1	-0.261336372049826	1.01322114562277	-2.4166992773254	0.017374245881204	0.358655907051699	-3.29180679282331	down
KRT37	-0.112923813474143	0.0666358960078301	-2.41661797611279	0.0173779180781526	0.358655907051699	-3.29198222889538	down
TBX19	0.187745581037492	0.944351760268096	2.41581094328761	0.0174144074266743	0.358655907051699	-3.29372340281527	up
BNC1	-0.470937162134206	0.731609529321042	-2.41551524643484	0.0174277941719461	0.358655907051699	-3.29436123965763	down
OVOL1	-0.50885133561354	0.791203955806936	-2.41519266359668	0.0174424085321519	0.358655907051699	-3.2950569921577	down
GRAP2	0.284826594111873	0.786238657959382	2.41513176074288	0.0174451689104065	0.358655907051699	-3.29518833926949	up
HS3ST6	-0.382046734049666	0.423291407550086	-2.41447284936909	0.0174750584429093	0.358655907051699	-3.29660920284426	down
ATP11A	0.429931622252886	2.47646832377625	2.41336595547219	0.017525371866659	0.358655907051699	-3.29899531169106	up
TIGIT	0.380785266764024	0.804708613106085	2.41334039825563	0.0175265350795241	0.358655907051699	-3.29905039338359	up
THAP10	0.223558351451745	1.03606159619458	2.41330602203521	0.0175280997893842	0.358655907051699	-3.29912448124462	up
NFS1	0.177029547404199	2.45307361896139	2.41324713189163	0.0175307805934268	0.358655907051699	-3.29925139949802	up
CASP8AP2	0.289126024352381	1.17355109560485	2.41198414433557	0.0175883622744073	0.358694605362055	-3.30197268950284	up
NEK11	0.17876077740875	0.766709545407015	2.41193514459745	0.0175905996374536	0.358694605362055	-3.3020782410379	up
LRRTM1	-0.362639001272496	0.382602390640616	-2.41155185856123	0.0176081094838341	0.358694605362055	-3.30290382110859	down
MAFA	-0.0434209828624521	0.0435425715260025	-2.41096091712184	0.0176351361163718	0.358694605362055	-3.30417645263301	down
SP140L	0.385565946331323	1.52283629004024	2.41018273919038	0.0176707822367888	0.358694605362055	-3.30585188743306	up
GPAM	0.244831347169754	1.27596590336821	2.40957567029592	0.0176986347936762	0.358694605362055	-3.30715858674491	up
ANO1	-0.416974009847339	1.42761792219205	-2.40933281182946	0.0177097881577386	0.358694605362055	-3.30768125105184	down
MACROH2A2	-0.451880636622235	1.6422155111845	-2.4091692997134	0.0177173010301917	0.358694605362055	-3.30803312488655	down
CRYZ	0.391012230631284	2.66737640676038	2.4088436483996	0.0177322721331564	0.358694605362055	-3.30873385482343	up
SCAMP4	-0.246017613003811	4.1300608993148	-2.40863727823093	0.0177417653671513	0.358694605362055	-3.30917787440079	down
MPZL2	-0.636788787950346	1.64316449193728	-2.40842832653977	0.0177513819556512	0.358694605362055	-3.30962741384208	down
ZNF621	0.305567798151645	2.00599884829949	2.40760482917049	0.0177893269155259	0.358694605362055	-3.31139875151005	up
TNFSF14	0.103774454596071	0.246894701622072	2.40758779255342	0.0177901126860989	0.358694605362055	-3.3114353914797	up
NKAP	0.241836395667807	1.87500511335695	2.40729165371388	0.0178037762647205	0.358694605362055	-3.3120722485832	up
PEX1	0.31276984395934	1.85813138557374	2.4070107309762	0.0178167464047878	0.358694605362055	-3.31267631853693	up
PDCD1	0.519280910549272	1.10406216543285	2.40654645002752	0.0178382005592537	0.358694605362055	-3.31367452740658	up
EXT2	-0.323764363490795	4.21450645287259	-2.4058060372389	0.0178724621058169	0.358694605362055	-3.31526606831631	down
HLA-DOB	0.329103881779275	0.886673040339235	2.40553253044212	0.0178851330246256	0.358694605362055	-3.31585386974514	up
HECTD4	0.157227292778629	1.54073947748779	2.40531912743194	0.0178950250210346	0.358694605362055	-3.31631245909698	up
NR2C2	0.304151357757669	2.24413737507879	2.40521510682476	0.017899848512028	0.358694605362055	-3.31653597957863	up
PIK3CG	0.177914636874855	0.345793435609277	2.4047047292485	0.0179235317351269	0.358801191640277	-3.31763255924969	up
PYGO2	0.190763398946991	4.40531327644475	2.40338579983989	0.0179848634463218	0.35961669099262	-3.32046540691391	up
ZBED4	0.270178424367431	2.68708973499779	2.40303770824999	0.0180010811644376	0.35961669099262	-3.32121282093633	up
CGGBP1	0.317021523754085	3.88164198576345	2.40261531638103	0.0180207780065964	0.359642452188846	-3.32211964142869	up
ZCWPW2	0.0772923174966516	0.262517757992268	2.4018118372979	0.0180582984394757	0.359804149431203	-3.32384421523494	up
PGAP2	-0.246845372396005	2.94864405757031	-2.40138171506395	0.018078412558331	0.359804149431203	-3.32476721137494	down
FOXL2NB	-0.136381943718132	0.146945298482547	-2.40080238424842	0.0181055356778804	0.359804149431203	-3.32601016065758	down
GALNT18	-0.460263116624906	2.23643981075048	-2.4004655570234	0.0181213218707122	0.359804149431203	-3.32673269790369	down
ARHGAP17	0.166996117316484	2.98086609509178	2.39956846056639	0.0181634260398763	0.359804149431203	-3.3286566438563	up
CEP97	0.287107382786165	1.26759777517022	2.3977482494408	0.0182491225775043	0.359804149431203	-3.33255836876452	up
ACADVL	-0.260653002984228	5.52768463472327	-2.39771252102547	0.0182508082776276	0.359804149431203	-3.33263492826308	down
BIN2	0.326279462355327	1.0476817319679	2.39760471749692	0.018255895387161	0.359804149431203	-3.33286592547217	up
FBXL4	0.261296142545724	1.69792989805875	2.39745512382251	0.0182629566055775	0.359804149431203	-3.33318645366717	up
PTPN23	0.227492267372026	4.53873144261238	2.39729132346697	0.0182706911985075	0.359804149431203	-3.33353740151555	up
KCNIP2	0.275228434750099	1.03657541236914	2.3972583156243	0.0182722501688424	0.359804149431203	-3.33360811936056	up
ZNF385B	-0.0729142358210803	0.0715766395105269	-2.39639897193104	0.0183128788171674	0.359804149431203	-3.33544892026578	down
PPIL2	0.205770532670401	2.92229273811229	2.39601839366638	0.0183308976732269	0.359804149431203	-3.33626396961184	up
EPN3	-0.466864011632963	0.680781126418593	-2.395801197723	0.018341188084473	0.359804149431203	-3.33672906647187	down
MAGEA6	0.969876932977055	2.35291761953059	2.3955558793716	0.0183528170598091	0.359804149431203	-3.33725433867388	up
APOL2	0.39499651944397	4.08997588307829	2.39505726819876	0.0183764732040641	0.359804149431203	-3.33832181033445	up
DUSP1	-0.542583896924616	3.80133719667617	-2.3943631437246	0.0184094503666064	0.359804149431203	-3.33980752507524	down
EFHB	0.11901662481658	0.289487520136178	2.3943546340104	0.0184098549804121	0.359804149431203	-3.3398257370199	up
DPYSL4	-0.523536131283972	1.90778134173282	-2.39416236076442	0.0184189991557039	0.359804149431203	-3.34023721253095	down
CCDC174	0.205459690831248	2.74386138368625	2.39400516178817	0.0184264782562471	0.359804149431203	-3.34057360528175	up
LTK	-0.455044261701099	1.15570198698188	-2.39362341233847	0.0184446520822132	0.359804149431203	-3.34139043552422	down
VGLL1	-0.0873467775145227	0.0898742820723157	-2.3935318520585	0.0184490133286511	0.359804149431203	-3.3415863300372	down
EXOC8	0.264542406325198	2.09497220818398	2.39345994188604	0.0184524392327805	0.359804149431203	-3.34174017818964	up
LAX1	0.278410212205042	0.41280640128167	2.39250871603135	0.0184978101703031	0.360329227425106	-3.34377489016429	up
CYP27C1	-0.323019822552112	0.745014882014927	-2.39051873703709	0.0185930472302864	0.361823662136788	-3.34802920908291	down
EI24	-0.255319929773307	5.16363993514765	-2.38835883218404	0.0186969088762402	0.363482791665653	-3.35264323918403	down
C16orf54	0.328946427522965	0.797340462596736	2.38768310802176	0.0187295074388903	0.363754588808189	-3.35408597107525	up
LDHD	0.351826576555446	1.29138515436805	2.38698999265494	0.0187629973743409	0.364043140714869	-3.35556545688691	up
LAP3	0.508356134281744	4.70866172626586	2.38624307993708	0.0187991461494259	0.364165436305931	-3.35715934714026	up
EDDM13	-0.123043121517682	0.217797153030976	-2.386071392398	0.0188074641400954	0.364165436305931	-3.35752566058613	down
ANKLE1	-0.203354161505206	0.531265759826456	-2.38570518858276	0.0188252170472408	0.364165436305931	-3.358306916523	down
TLR4	0.333707001023176	1.09120018820392	2.38474297100837	0.0188719344987894	0.364423963917002	-3.36035919362924	up
KLRD1	0.130200401954141	0.183547673103896	2.38375246873597	0.018920132608391	0.364423963917002	-3.36247102743499	up
TUBA3D	0.0464878812183222	0.12823262461569	2.38365068505698	0.0189250916103542	0.364423963917002	-3.36268799446197	up
SNX27	0.228882979443636	3.15337254634838	2.3834761206619	0.0189335992450407	0.364423963917002	-3.36306008516943	up
FGF11	-0.095892884326689	0.143753549431206	-2.38321571063908	0.0189462969880511	0.364423963917002	-3.3636151139867	down
ARPC4-TTLL3	0.0489570623687846	0.156713386435893	2.38290817264547	0.0189613024437785	0.364423963917002	-3.36427052010398	up
ACYP1	0.310829635179366	2.5898749562126	2.38252225052356	0.0189801473443173	0.364423963917002	-3.36509286701043	up
CILP2	-0.389188813858751	0.842279479507553	-2.38210192005286	0.0190006913282405	0.364423963917002	-3.36598839829931	down
CIITA	0.45721908649457	1.30375073408554	2.38131150198008	0.0190393770475229	0.364423963917002	-3.36767203493046	up
DNAH1	0.165686906005235	0.60552367835602	2.38128594531007	0.0190406290417021	0.364423963917002	-3.36772646381662	up
TRIM16	-0.2837198683944	1.58271089781433	-2.38100727790984	0.0190542854008587	0.364423963917002	-3.36831991720837	down
USP36	0.225723325256361	3.30903989735499	2.38084165263895	0.0190624061379453	0.364423963917002	-3.36867260540922	up
EHD2	-0.514182116704764	4.14502044493622	-2.37778870533489	0.0192126451481505	0.366937107433592	-3.37516973952463	down
NGF	-0.200015688568509	0.359394047077909	-2.3770518624869	0.0192490628923501	0.367273623819077	-3.37673673905339	down
PARP9	0.443809865888665	2.81079325389854	2.37591364252065	0.019305438578681	0.367770230204695	-3.37915647193171	up
TMEM184A	-0.338575664699148	0.490732104242866	-2.37546965057998	0.0193274690078373	0.367770230204695	-3.38010007066434	down
SPRR2B	-1.00482802039758	1.54368610244045	-2.37498648802075	0.0193514683569166	0.367770230204695	-3.38112673845833	down
INA	-0.307463421648492	0.511810704893612	-2.37461927110284	0.0193697261868386	0.367770230204695	-3.3819069098026	down
OAF	-0.52850825657944	3.806372800265	-2.37427428122596	0.0193868928061933	0.367770230204695	-3.38263976060821	down
FOXP2	0.100782844506979	0.155494787118303	2.37403680533011	0.0193987173871007	0.367770230204695	-3.38314416775616	up
EDEM1	0.382716732626015	3.40740033026945	2.37278946104418	0.0194609311115235	0.367770230204695	-3.38579283174483	up
GJB5	-0.721438565945564	1.28809437171043	-2.37267877225943	0.0194664604612928	0.367770230204695	-3.38602781303313	down
SPG11	0.276947391413985	2.37966949982353	2.37209874008551	0.0194954581657869	0.367770230204695	-3.38725900377722	up
ANKRD6	0.239885352176714	1.06145494687582	2.37190267543947	0.0195052687297301	0.367770230204695	-3.38767511474287	up
IRF6	-0.656287091422947	1.41508057308531	-2.37184257391289	0.0195082769292966	0.367770230204695	-3.38780266297674	down
FLT3	0.0712300846816425	0.142449038660046	2.37174063934295	0.0195133798947162	0.367770230204695	-3.38801898324092	up
SHMT2	-0.239066982291118	4.94528997450785	-2.3713580423867	0.019532543703314	0.367770230204695	-3.38883083668201	down
HACL1	0.301174808016595	2.74989134104228	2.37123686109788	0.0195386170003313	0.367770230204695	-3.38908795352702	up
C1orf100	0.0880770132368107	0.191756441638377	2.37078385896003	0.0195613351309147	0.367843470440627	-3.39004900863987	up
HMGA2	0.333423608419225	0.652116523836441	2.37039727615839	0.0195807408241378	0.367854340598081	-3.39086902392806	up
H4C6	-0.0563320938529831	0.0468774701939709	-2.3696019607502	0.0196207177290557	0.367960739104841	-3.39255566313186	down
PTGES3L-AARSD1	0.0498864927849393	0.0986942862762748	2.36948170318769	0.0196267688207861	0.367960739104841	-3.39281065147048	up
ELMOD2	0.280631542358459	1.95399938639729	2.36916120558718	0.0196429036178908	0.367960739104841	-3.39349016272606	up
ZNF80	0.0402760658574282	0.0468350387085154	2.36835698205297	0.0196834423511715	0.368092491353056	-3.39519489678865	up
JOSD1	0.254609370765449	4.27001216250647	2.36721896315952	0.0197409334233428	0.368092491353056	-3.397606303022	up
MTRNR2L5	-0.012251331229601	0.0143074625679371	-2.3669754265697	0.0197532558410454	0.368092491353056	-3.39812221072567	down
CCDC181	0.175262616349425	0.351599906240566	2.36658590150789	0.0197729791168401	0.368092491353056	-3.39894728178104	up
PROKR2	0.0290114505839716	0.0259677996673397	2.36628525324876	0.0197882141133289	0.368092491353056	-3.3995840158786	up
COQ10A	0.233460332350951	2.01296451631191	2.36607186676151	0.0197990335287437	0.368092491353056	-3.40003589701924	up
LSG1	0.223736542080869	3.49045379219194	2.36533540692037	0.0198364147797896	0.368092491353056	-3.40159519293643	up
HTRA1	-0.606560479241843	4.85631490546417	-2.36471122843092	0.0198681457664049	0.368092491353056	-3.40291641782605	down
LSR	-0.60950777838785	2.78380421703949	-2.36381738798635	0.0199136636577405	0.368092491353056	-3.40480790534769	down
HES3	-0.0380569034957387	0.0391571554272152	-2.36294826038852	0.0199580115834449	0.368092491353056	-3.40664648480658	down
UTP20	0.287465708644198	2.48968276123284	2.36293270429817	0.0199588061411708	0.368092491353056	-3.40667938714201	up
ARMH1	0.145751709599992	0.442665587742179	2.3625524936778	0.0199782348507287	0.368092491353056	-3.40748350189705	up
PRKAR1B	-0.455175666784178	2.78946392886185	-2.3605861865321	0.0200789803046667	0.368092491353056	-3.41164023835384	down
SEC14L2	-0.367229148879187	1.67958778108214	-2.36003028265536	0.0201075439391419	0.368092491353056	-3.41281484818829	down
CRYBG2	-0.456323089448531	0.712632370519664	-2.35971450529842	0.0201237853263306	0.368092491353056	-3.41348196713159	down
RIPPLY3	-0.0887359709413433	0.11796751975046	-2.35968216370974	0.0201254494076256	0.368092491353056	-3.41355028825848	down
KCNAB2	0.703852106854416	4.05130884498414	2.35962159322443	0.0201285662863	0.368092491353056	-3.41367824026093	up
UPF3B	0.341366044623804	2.63572162598041	2.35911953264373	0.020154418124581	0.368092491353056	-3.41473870419123	up
ZNF419	0.191708249476539	1.00062753677302	2.35874843387025	0.0201735454292704	0.368092491353056	-3.415522417997	up
GRB2	0.213724444259416	5.06140914652292	2.35864503949894	0.0201788774793498	0.368092491353056	-3.4157407542492	up
SSTR3	0.0338450199028053	0.0505589653110085	2.35851141964913	0.0201857701054226	0.368092491353056	-3.41602290449897	up
RPS29	-0.264465035090785	4.45332788880026	-2.35850965999483	0.0201858608890615	0.368092491353056	-3.41602662007095	down
GPR65	0.211033336793244	0.522166663492663	2.35849057647441	0.020186845464419	0.368092491353056	-3.41606691543683	up
EME1	0.246691087394034	1.64690326670997	2.35763949830271	0.0202307983427119	0.368092491353056	-3.41786369366228	up
ETNPPL	0.300173971651665	0.489568913582632	2.35752565755569	0.0202366839238189	0.368092491353056	-3.41810398790318	up
PRIMA1	-0.605308859794792	1.08208539090897	-2.35696474761482	0.0202657051687792	0.368092491353056	-3.4192878012379	down
C1orf210	-0.297150114501108	0.401033046407324	-2.35628293577973	0.0203010314114472	0.368092491353056	-3.42072644186368	down
UBASH3A	0.251649180197488	0.521881756830221	2.35588931731662	0.020321450488859	0.368092491353056	-3.42155681766721	up
MRPL21	-0.31969971933488	3.70107276762504	-2.35581319008788	0.020325401708357	0.368092491353056	-3.42171740103219	down
HIVEP2	0.277005801608323	1.82423338118655	2.35544855626335	0.0203443366665382	0.368092491353056	-3.42248649814043	up
CC2D1B	0.2123338682812	3.60741195961003	2.35526277008936	0.0203539903001102	0.368092491353056	-3.42287832325584	up
INTS4	-0.309714636374606	2.59792711325046	-2.35476104575728	0.0203800806463646	0.368092491353056	-3.42393632745656	down
PTP4A2	0.310211064951115	4.61590189066371	2.35472905703647	0.0203817451061423	0.368092491353056	-3.42400377639485	up
RPP14	0.183658385889833	1.66449762851506	2.35442217683223	0.0203977190261244	0.368092491353056	-3.42465079860467	up
AKAP5	0.163765861820225	0.277992286431091	2.35442053972823	0.0203978042713747	0.368092491353056	-3.42465425005122	up
TNKS1BP1	-0.324421531573694	4.20790678493631	-2.35395267860665	0.0204221790746458	0.368092491353056	-3.42564053666082	down
MED24	0.207416208580045	3.89221856964169	2.35363621320083	0.0204386810127622	0.368092491353056	-3.42630757032672	up
RMDN3	0.231474056753154	3.24933025372956	2.35246054706455	0.020500088914677	0.368092491353056	-3.42878489230629	up
DHRS7B	-0.230111038935342	2.47322918047373	-2.35221634970883	0.0205128643858648	0.368092491353056	-3.42929931753291	down
NSUN3	0.175708927823253	1.13411709140287	2.35199223074244	0.0205245956291829	0.368092491353056	-3.42977140368699	up
DHX30	0.187199539170967	4.19657997193928	2.35190874456697	0.0205289671313878	0.368092491353056	-3.42994724941838	up
TBC1D10C	0.361100336370186	1.05683763790191	2.35182257383244	0.0205334800660703	0.368092491353056	-3.43012874374574	up
CCDC134	0.288699198928649	2.24887055005068	2.35117816952376	0.020567256640978	0.368092491353056	-3.43148581104984	up
MARCHF8	0.229159605557963	2.05313009983067	2.35085600836422	0.0205841611960693	0.368092491353056	-3.43216413370832	up
SYNPO	-0.312638366854699	2.82704986833528	-2.35028033597697	0.0206143986803138	0.368092491353056	-3.43337602703132	down
FAM72A	0.0877309696598262	0.407020497731603	2.3501407531527	0.0206217362531324	0.368092491353056	-3.43366983386445	up
TLE4	-0.343650149786691	1.0685406780352	-2.34993189707673	0.0206327196872001	0.368092491353056	-3.4341094243032	down
CCDC153	-0.0809271296508067	0.314347869359077	-2.34951395865094	0.0206547139891476	0.368092491353056	-3.43498897653671	down
HIRA	0.18135004141643	2.66044840390549	2.34943056192671	0.0206591052805126	0.368092491353056	-3.43516446836377	up
VPS39	0.256326082281602	3.5802579354768	2.3486642170031	0.0206994961748341	0.368092491353056	-3.43677682813228	up
EFCC1	-0.181009767365286	0.41082185579169	-2.34837911430914	0.0207145405782306	0.368092491353056	-3.43737655300622	down
ANXA8L1	-0.328479149515814	0.465280512866073	-2.34829828624215	0.0207188075018811	0.368092491353056	-3.43754656621919	down
RPS20	-0.308124139182043	7.89431662346745	-2.3482114779214	0.0207233909893501	0.368092491353056	-3.43772915242944	down
HOXD3	-0.0561740479454585	0.190328157935835	-2.34803404056559	0.0207327624875338	0.368092491353056	-3.43810234227928	down
PTK7	-0.472309157404391	3.32255374347916	-2.34646911761188	0.0208155775513057	0.368092491353056	-3.44139262785244	down
ARL9	-0.251622193230853	0.601764843060576	-2.34625408716004	0.0208269796943588	0.368092491353056	-3.4418445808734	down
DHTKD1	0.277750746022349	2.68870259122558	2.34620398762718	0.0208296370507445	0.368092491353056	-3.44194987522018	up
NECTIN2	-0.282465736870656	4.0843057859675	-2.3454618470355	0.0208690364509388	0.368092491353056	-3.44350939889325	down
TP53TG5	0.0611904081509139	0.240176426176853	2.34505246131319	0.0208907984537199	0.368092491353056	-3.44436948734208	up
SIRPG	0.429686143400464	0.941337062607534	2.34497627511518	0.020894850549755	0.368092491353056	-3.44452953396075	up
NKG7	0.820198812295454	2.95746725359284	2.34480730872992	0.0209038398011728	0.368092491353056	-3.44488447008837	up
LYST	0.485107941428518	3.2257925827433	2.3446525329408	0.0209120770923005	0.368092491353056	-3.44520957692307	up
VSNL1	-0.420134785715507	0.703419165052327	-2.34428798591433	0.0209314899141163	0.368092491353056	-3.44597523277147	down
XPO6	0.18703775666129	4.21257328214383	2.34421968072414	0.0209351290665796	0.368092491353056	-3.44611868188889	up
LONRF1	0.444315082640777	3.1078728811363	2.3432215101493	0.0209883732634647	0.368092491353056	-3.4482145335749	up
DLK2	-0.230696985330735	0.902382299844442	-2.34285546248197	0.0210079288687208	0.368092491353056	-3.4489829211309	down
CAPS2	0.11197018287814	0.412352419300098	2.34218819417379	0.0210436182161181	0.368092491353056	-3.45038333847362	up
SLC25A14	0.202527528236921	1.96441831038191	2.34210156403061	0.0210482556218863	0.368092491353056	-3.4505651257471	up
RNF123	0.213130113613229	2.74158463829934	2.34182564365786	0.0210630319588753	0.368092491353056	-3.45114408517776	up
TLR10	0.15217291017342	0.18583532006656	2.34169067280078	0.0210702633782235	0.368092491353056	-3.45142727019826	up
ARHGAP23	-0.389451146830051	2.56306834799814	-2.34148799790303	0.0210811263405751	0.368092491353056	-3.45185247897016	down
CDC42BPG	-0.392416054938772	1.14302454709352	-2.34114147012747	0.0210997109891327	0.368092491353056	-3.4525794125384	down
DHODH	0.159724639636759	1.65045723810878	2.3405282831642	0.0211326323258495	0.368092491353056	-3.45386549827581	up
BAIAP2L2	-0.533238255714602	3.35947491132505	-2.34022672401593	0.021148839348561	0.368092491353056	-3.45449787163773	down
TMEM71	0.16991392676497	0.481856571548601	2.33982403015508	0.0211704988882524	0.368092491353056	-3.45534221206265	up
RNF213	0.323716811514326	2.87482996333584	2.33897759414788	0.0212160897176024	0.368092491353056	-3.45711653612238	up
TNS4	-0.689823602202545	1.28895741440716	-2.33872242019748	0.021229850930106	0.368092491353056	-3.45765132653592	down
AGK	0.251183953456249	2.82102875207514	2.33781069944718	0.0212790833309685	0.368092491353056	-3.45956167294265	up
TPM3	0.223270292213991	5.77758826697365	2.33580153164008	0.0213879334056561	0.368092491353056	-3.46376916774198	up
SEMA4F	0.281633721276792	1.96372194567725	2.3357847592522	0.0213888441441916	0.368092491353056	-3.46380427797311	up
C20orf144	0.071180744954978	0.265979601915095	2.33511359204365	0.0214253165579971	0.368092491353056	-3.46520907070828	up
PIK3CB	0.294347695804202	2.68099051922807	2.3350867983218	0.0214267737156732	0.368092491353056	-3.46526514405213	up
PLEK	0.476592639198018	2.116375518844	2.33504759641818	0.0214289058412703	0.368092491353056	-3.46534718394261	up
CNST	0.367015874550106	2.73655937576451	2.33471291708007	0.0214471161168455	0.368092491353056	-3.46604753482841	up
FUT2	-0.36895362657977	0.730921365283029	-2.33434646648105	0.0214670707745593	0.368092491353056	-3.46681426724135	down
HIPK2	0.40683643723983	2.85784670888692	2.33429710197869	0.0214697601160281	0.368092491353056	-3.46691754540663	up
ZNF549	0.185914730885955	1.07087661400102	2.33415029071057	0.0214777600432546	0.368092491353056	-3.46722468570275	up
RP11-176H8.1	-0.0419325165090575	0.170410199097579	-2.33405940662168	0.0214827137484968	0.368092491353056	-3.46741481343333	down
UMAD1	0.31735150263623	2.4188862771938	2.33404706530956	0.0214833864987422	0.368092491353056	-3.46744063070487	up
EIF2S3B	0.132399648809576	0.274379888118713	2.33374210998928	0.0215000161495487	0.368092491353056	-3.46807853978612	up
ONECUT2	0.159961170256529	0.208452896706891	2.33371663807658	0.0215014056836963	0.368092491353056	-3.4681318188512	up
LAPTM4B	-0.393509062950494	6.21198080607456	-2.33324669160753	0.0215270562574243	0.368092491353056	-3.46911470257566	down
DMPK	0.289368973895371	2.762556327464	2.33242385433383	0.0215720333609654	0.368092491353056	-3.47083522347305	up
UBA7	0.59045033842158	2.94622675845556	2.33227358352534	0.0215802562666774	0.368092491353056	-3.47114937522335	up
ESYT3	-0.138996202449023	0.251349419559214	-2.33219265253294	0.0215846860039525	0.368092491353056	-3.4713185596744	down
NLRP3	0.162532681061852	0.532864773456851	2.33206095051072	0.0215918963968723	0.368092491353056	-3.47159386859989	up
HEPACAM	-0.140124973978906	0.102885081833903	-2.33204424212249	0.0215928112959729	0.368092491353056	-3.4716287946947	down
RNASEH2C	-0.295163198854467	3.23807267514651	-2.33161518597551	0.0216163167962907	0.368092491353056	-3.47252558812807	down
HEPHL1	-0.409728704263603	0.531759639154877	-2.33130169166721	0.0216335056131685	0.368092491353056	-3.47318074606829	down
RASSF2	0.478799267846515	2.77584780336198	2.33110854256331	0.0216441019381949	0.368092491353056	-3.47358436058281	up
DNASE1	0.187285898707146	1.05094434599873	2.33093595730107	0.0216535739892372	0.368092491353056	-3.47394497847217	up
CELSR3	0.234790056100338	0.64058437046528	2.33033113509168	0.0216867975260166	0.368092491353056	-3.475208569147	up
FBXL2	0.208007642626887	1.11590537011578	2.32991287815024	0.0217097991425467	0.368092491353056	-3.47608221704954	up
SPINK6	-0.538405189603573	0.682072624514043	-2.32938581173565	0.0217388152912996	0.368092491353056	-3.47718294423805	down
ENTPD6	0.341016402380799	4.62362172855007	2.32933458197501	0.0217416374251859	0.368092491353056	-3.47728992073753	up
TNN	-0.252690187984777	0.267312408823939	-2.32884359118003	0.0217687014252424	0.368092491353056	-3.47831508655529	down
IL36G	-0.525923294369568	0.737524588252574	-2.3284752124424	0.0217890264218389	0.368092491353056	-3.47908411699522	down
SPN	0.348984792993519	0.92905989806947	2.32778454572621	0.0218271785389241	0.368092491353056	-3.4805256646613	up
TCHP	0.155541412329587	2.04855661073125	2.32739899835487	0.0218485016331885	0.368092491353056	-3.48133020582942	up
TVP23A	0.135595998331522	0.261957780175461	2.32713920808975	0.0218628799662549	0.368092491353056	-3.48187225595086	up
WDR6	0.276478399296071	4.41784423002452	2.32712022487621	0.0218639309371167	0.368092491353056	-3.48191186213451	up
PCSK5	-0.134278057667286	0.256925995340095	-2.32685833747806	0.0218784344043975	0.368092491353056	-3.4824582290311	down
ARV1	0.296885342195936	3.63300473790827	2.32685112033766	0.0218788342137619	0.368092491353056	-3.4824732851289	up
THY1	-0.373676463792314	3.2975071740261	-2.32681713535801	0.0218807169731163	0.368092491353056	-3.48254418261595	down
SSH1	0.263291522080936	2.82196699211487	2.32643979262078	0.0219016312751338	0.368092491353056	-3.4833313107255	up
FUT1	-0.224597464177547	0.562854412961962	-2.32640497096544	0.0219035621616123	0.368092491353056	-3.48340394211698	down
UBXN8	0.293592355683314	2.40769622507298	2.32625657171705	0.0219117926937512	0.368092491353056	-3.48371346397727	up
MAP7D3	0.265561027446569	1.53881227903625	2.32607461927358	0.0219218878805151	0.368092491353056	-3.48409294484242	up
ARL6	0.220482441308889	1.13243541561426	2.32590531840289	0.0219312848114778	0.368092491353056	-3.48444601563676	up
UBD	0.713922486077596	2.18335954385978	2.32588272586268	0.0219325390639955	0.368092491353056	-3.48449312981402	up
LY9	0.145851428313002	0.251322231218798	2.32577310388762	0.0219386257607807	0.368092491353056	-3.48472172817244	up
FHOD3	0.417759903466874	2.01711104046458	2.32547973889362	0.0219549220148547	0.368092491353056	-3.48533344447337	up
CCDC38	0.0244880047564644	0.0325126949181822	2.32525820117682	0.0219672353832359	0.368092491353056	-3.4857953427563	up
BANK1	0.177711489308466	0.179675284090256	2.32485708101323	0.0219895456942514	0.368150594493816	-3.48663156371627	up
GS1-114I9.3	0.0348898327641227	0.0677995376666103	2.32412719305736	0.0220301933670389	0.368488583713354	-3.48815283989257	up
PAGE2	0.696527877665971	0.534657266062429	2.32381761442088	0.0220474539032097	0.368488583713354	-3.48879795290399	up
CEP19	0.245540837356248	1.54161041791069	2.32279758460965	0.0221044100452543	0.368898699352767	-3.49092298894766	up
BOD1L1	0.337230235736407	2.07921251800445	2.3224830840624	0.022121997199946	0.368898699352767	-3.49157802169117	up
ABCD1	0.514726341125198	4.65513159274746	2.32206138027708	0.0221455986281814	0.368898699352767	-3.4924562094791	up
COL23A1	-0.237978659478617	0.559239702403351	-2.32202713246859	0.0221475163446001	0.368898699352767	-3.49252752342313	down
STOX2	-0.193175311641236	0.440988270401227	-2.32142058212889	0.0221815045940999	0.368932063470696	-3.49379038220974	down
MRC2	-0.450467323397262	2.78214448360314	-2.32131750702934	0.0221872850126967	0.368932063470696	-3.49400495872721	down
CEP162	0.246707019225131	1.05764979764129	2.32034965708077	0.0222416265708318	0.369521173419142	-3.49601936297676	up
MTFR1L	0.19003146022601	3.63982751790902	2.31813591940033	0.022366362093398	0.370960248600383	-3.500624024636	up
LRRC24	-0.0141755682861566	0.0168358538506481	-2.3179833931072	0.0223749790284505	0.370960248600383	-3.50094114019108	down
PTPN22	0.215897702264008	0.50232833796819	2.31774731280478	0.0223883220984055	0.370960248600383	-3.50143193496735	up
LCK	0.477924623118051	1.3433232213311	2.31618431915811	0.0224768383723419	0.370960248600383	-3.50468016058325	up
SNX8	0.333639053706747	4.53336504858246	2.31588353794344	0.0224939077280134	0.370960248600383	-3.50530502093621	up
YY2	0.174836951588022	0.559126986597595	2.31524610176659	0.0225301200543786	0.370960248600383	-3.50662902722879	up
RBM19	0.166150414568521	3.25452099771083	2.31488615697138	0.0225505909745191	0.370960248600383	-3.50737651711818	up
VWA5B2	0.0374865780257645	0.0624103462768912	2.31454138527637	0.022570214336461	0.370960248600383	-3.50809239957906	up
RBP1	-0.544741473246986	1.32911919694035	-2.31450739736808	0.0225721496402329	0.370960248600383	-3.50816296674509	down
FSTL5	0.484259319300131	0.978113128567227	2.31394391208244	0.0226042563499849	0.370960248600383	-3.5093327637997	up
PDCD6IP	0.263652422206567	3.93170041301867	2.31381888642181	0.0226113856151473	0.370960248600383	-3.50959228278471	up
SRRM2	0.216529336265527	5.30366594543793	2.31337670865498	0.0226366155619537	0.370960248600383	-3.51051002163127	up
GCLM	0.266242191745048	1.62089357749159	2.3128429546121	0.0226671037534609	0.370960248600383	-3.51161761715862	up
SIRPB2	0.138548767569175	0.35900718961447	2.31283297839229	0.0226676739425132	0.370960248600383	-3.51163831667606	up
FOXQ1	-0.353141999059926	0.557022908826628	-2.31181208635446	0.0227260897212402	0.370960248600383	-3.51375612751868	down
ANKRD28	0.428169279853199	3.47827455274019	2.31178919560728	0.0227274010566465	0.370960248600383	-3.51380360409013	up
PHYHIP	0.283323175045724	0.929984539446212	2.31120134649705	0.0227610998456771	0.370960248600383	-3.51502268844921	up
PPWD1	0.306043172012314	2.36298303542805	2.31111574397525	0.0227660107305921	0.370960248600383	-3.51520018816893	up
SCIMP	0.24317679016882	0.542874848053139	2.31102593938523	0.0227711636852499	0.370960248600383	-3.5153863946772	up
ZNF674	0.109476418607628	0.457090612423084	2.31070589482576	0.0227895360846119	0.370960248600383	-3.51604994246831	up
ZNF687	0.237442473109653	3.06383316734642	2.31056685496934	0.0227975218416104	0.370960248600383	-3.51633818784518	up
CD2	0.638283318616285	2.24628711497994	2.31000439977099	0.0228298516358318	0.370960248600383	-3.51750406233928	up
TST	-0.43404662016998	3.21074160940833	-2.30978526701878	0.0228424582668562	0.370960248600383	-3.51795821850829	down
WDFY4	0.203677761721989	0.53784979006914	2.30974056927688	0.0228450304654392	0.370960248600383	-3.51805085055196	up
GTSE1	0.333579744846644	2.63748119145419	2.30966519247637	0.0228493687145286	0.370960248600383	-3.51820705853647	up
IFT46	-0.287092292217527	2.3302212903049	-2.30954414565838	0.0228563369823254	0.370960248600383	-3.51845790173575	down
DDX51	0.199783446226188	2.64497588164668	2.30926529001275	0.0228723969116375	0.370960248600383	-3.51903572449686	up
H2BC17	-0.158387896831151	0.477751392125576	-2.30915439708538	0.0228787862494623	0.370960248600383	-3.51926549070417	down
DHCR24	-0.681806494198252	4.60942098729966	-2.30915317684845	0.0228788565648204	0.370960248600383	-3.51926801893667	down
HSPB3	-0.334993272399954	0.249510105445809	-2.30840812850392	0.0229218250557085	0.371348771093227	-3.52081147509484	down
PDSS2	0.251169681066743	2.16435720879802	2.30748691593637	0.0229750515910642	0.371902699242927	-3.52271925815479	up
SECISBP2	0.274191729310258	2.2418149284971	2.30710440947808	0.0229971843173166	0.371952803966665	-3.52351120816659	up
IKBKB	0.257014002154157	2.68149049724091	2.30596450033206	0.0230632535751658	0.372712860505863	-3.52587060272723	up
BHLHE41	0.590349779360864	3.82706871286549	2.30540194058507	0.0230959211703363	0.372932320517381	-3.52703460827988	up
PPME1	-0.227900308977545	3.25582455256875	-2.30491616057693	0.0231241629831246	0.373080013513038	-3.52803954188706	down
UPK1B	-0.273356605003256	0.256388643675543	-2.30411665152343	0.0231707102992193	0.373425130648377	-3.52969307302643	down
XCL2	0.353147198073679	0.73093236889266	2.30389242613748	0.0231837794798076	0.373425130648377	-3.53015671968563	up
FLRT1	-0.316715472007235	0.739770174563932	-2.30250472375996	0.0232648074763719	0.37409894105301	-3.53302526834497	down
RNF20	0.289866268119048	3.62352406376496	2.30224375907854	0.0232800730395892	0.37409894105301	-3.53356454049327	up
SLC4A10	0.0117992010238603	0.0149320076347026	2.30186527730447	0.0233022286320142	0.37409894105301	-3.53434655903908	up
CDK5R2	0.150067990360249	0.224993332799818	2.30123614796318	0.0233390977286092	0.37409894105301	-3.53564620971684	up
RPAP1	0.255470922369588	2.9553231359754	2.30085032576229	0.0233617336054931	0.37409894105301	-3.53644308046054	up
SPEG	-0.0935133197659896	0.177069965191606	-2.30068611693346	0.0233713734669378	0.37409894105301	-3.53678219822511	down
CD247	0.327292684519906	0.833229896633985	2.30060297340107	0.0233762557342726	0.37409894105301	-3.53695389476229	up
EVPL	-0.799426020873033	1.51775855518709	-2.30050986776585	0.0233817240514486	0.37409894105301	-3.53714615704185	down
BAP1	0.208377724392477	4.86689132324794	2.30011176717666	0.0234051181572848	0.37409894105301	-3.5379681522492	up
SCARF2	-0.447934983649054	3.15350186345008	-2.29990826282435	0.0234170849067372	0.37409894105301	-3.53838829719465	down
GDPD1	0.260242627270754	1.03992487535653	2.29926612406539	0.0234548801726977	0.374396608508306	-3.53971380591775	up
NCBP2	0.275422667640969	4.11001003548328	2.29872527808328	0.0234867551559047	0.374547778034058	-3.54082996715288	up
JMJD6	0.218976291710145	2.58867581010078	2.29845512602441	0.0235026909545376	0.374547778034058	-3.54138740028277	up
CDK2	0.549171738944283	5.96137059595098	2.29753545038997	0.0235570123843619	0.375092868734594	-3.54328462232723	up
ZC3H12D	0.107387195697773	0.231058318768271	2.29722640218191	0.0235752913709735	0.375092868734594	-3.54392201250132	up
SLFN12L	0.14600069766314	0.236071865945441	2.29631787766345	0.023629099331006	0.375643077891941	-3.5457953341475	up
RP11-20I23.3	-0.0262795473712679	0.0338921404905305	-2.29587863650771	0.0236551524107268	0.37575151853722	-3.54670078356174	down
DEFB4A	-0.817616093953804	1.1877010768403	-2.29531660308926	0.0236885256345635	0.375975965758003	-3.54785912926191	down
SELENOK	0.238334386069125	4.20651569210041	2.29351049390453	0.0237960520207694	0.376703883732102	-3.55157977784141	up
PP2D1	0.0422754741195405	0.141754662233091	2.29296669889752	0.023828510756517	0.376703883732102	-3.55269949903476	up
CLIC5	0.0668383313425192	0.188287317167311	2.29289617760154	0.0238327229741875	0.376703883732102	-3.55284469102896	up
ZFYVE27	0.242337040601798	3.51805541194925	2.29265143744526	0.0238473463184048	0.376703883732102	-3.55334854046487	up
PABIR2	0.328768558542512	3.362161169555	2.29213004892999	0.0238785258598516	0.376703883732102	-3.5544217678982	up
NDUFB4	0.257752469384315	5.50066754229507	2.29196768196429	0.0238882428825165	0.376703883732102	-3.5547559396568	up
B3GNT3	-0.303158204002415	0.505404670690018	-2.29171630335556	0.0239032937623899	0.376703883732102	-3.55527326665491	down
RFX5	0.276574677531773	3.74389187169142	2.29139890460332	0.0239223094043562	0.376703883732102	-3.55592638755939	up
ANXA8	-0.420468676225107	0.672066742680338	-2.2912712712199	0.0239299597844473	0.376703883732102	-3.55618899965938	down
DDX27	0.242205322993868	3.97534754083989	2.29062347625881	0.023968821980995	0.376703883732102	-3.55752166755187	up
IK	0.217235369820517	4.65191996141321	2.29031690592942	0.0239872329408942	0.376703883732102	-3.5581522373144	up
BET1	0.286870166321922	2.36654985793458	2.28970296394738	0.0240241403827394	0.376703883732102	-3.55941479686113	up
TP53TG3D	0.131848517368313	0.32343478776832	2.2892923074942	0.0240488550756924	0.376703883732102	-3.56025913384149	up
NCOA6	0.183974312957366	2.87626984186499	2.28907881282193	0.0240617127382932	0.376703883732102	-3.56069803927855	up
XKR5	-0.118087192563032	0.140436855288638	-2.2888961404416	0.0240727189350007	0.376703883732102	-3.5610735505776	down
TUBGCP4	0.179661076796417	1.38707799342798	2.28848427390671	0.0240975505581202	0.376703883732102	-3.56192010698177	up
HDAC9	0.205312601292191	0.407256488805557	2.28788727821021	0.0241335836899144	0.376703883732102	-3.56314693729015	up
NAPSA	0.0779593262068576	0.263692629904674	2.28772997123906	0.0241430862192105	0.376703883732102	-3.56347015628652	up
ZC2HC1C	0.230259382239912	0.746853772599546	2.28766041023361	0.024147289278356	0.376703883732102	-3.56361307707085	up
BEX2	0.453970819746397	1.90316605957187	2.28754329523512	0.024154367128511	0.376703883732102	-3.5638536939666	up
GKAP1	0.170028891501141	0.466802028851684	2.2872611947145	0.0241714233755206	0.376703883732102	-3.56443323394944	up
HACE1	0.18491314621814	0.944296440512546	2.28714802193717	0.024178268957845	0.376703883732102	-3.56466571509479	up
BBS9	0.247338033094324	1.9939438801259	2.28705583528932	0.0241838463932596	0.376703883732102	-3.56485507858445	up
TOGARAM2	0.0285694682199207	0.0469726778439315	2.28643098394001	0.0242216806995051	0.376703883732102	-3.56613842438794	up
COG2	0.237116812711137	2.05654943006478	2.28588471232419	0.0242547996830322	0.376703883732102	-3.56726012141264	up
FAM219B	0.169315726211498	1.77835904799766	2.28559333530408	0.0242724813665398	0.376703883732102	-3.56785832725481	up
GGA2	0.201411187173672	3.79309416357409	2.28501657334367	0.0243075145333977	0.376703883732102	-3.56904223472025	up
PROSER3	0.163975763906767	1.47549302046271	2.28495865892168	0.0243110347747839	0.376703883732102	-3.56916109961708	up
SLA	0.343457769812413	1.11927954589156	2.28430918598534	0.024350542718198	0.376703883732102	-3.57049390722863	up
AKNA	0.297274828877539	1.79917092564029	2.28389515116421	0.0243757582253577	0.376703883732102	-3.57134338558186	up
CDK5RAP1	0.168537884272333	2.92600078282838	2.28382323370416	0.0243801404740878	0.376703883732102	-3.57149092505215	up
NR3C2	0.148947994333304	0.473587638374921	2.28323173313186	0.0244162094961519	0.376703883732102	-3.57270423648076	up
IL1A	-0.190328294537079	0.327711460330562	-2.28319047110402	0.0244187273560936	0.376703883732102	-3.57278886437629	down
WASHC2C	0.234911816955703	2.3518319764856	2.2831473981892	0.0244213559620504	0.376703883732102	-3.57287720490992	up
RRP9	0.210751569025458	4.66862253920843	2.28308088700772	0.0244254154210099	0.376703883732102	-3.57301361328653	up
PBK	0.500649940318779	3.07775246657274	2.28300669428794	0.0244299444165439	0.376703883732102	-3.57316577157962	up
RWDD3	0.252069665940236	1.69708380696921	2.28271480277871	0.0244477697088907	0.376703883732102	-3.57376435469839	up
LRCH4	0.239504422936735	2.28114971670782	2.28169747969355	0.0245099851885865	0.377364925622225	-3.57585004499628	up
LAS1L	0.171930954387368	3.53515660970671	2.28097453889553	0.0245542819351397	0.377590492409691	-3.5773316915441	up
TANGO2	0.322261486413781	3.0067507974215	2.28082770073651	0.0245632877394164	0.377590492409691	-3.57763258053224	up
ARHGEF19	-0.362236455962122	1.84125410932369	-2.27907338391722	0.0246711073126433	0.378585919847616	-3.58122603750328	down
SH2D3A	-0.260366880439642	0.585671763640352	-2.27822287961516	0.0247235284475041	0.378585919847616	-3.58296727318877	down
MKS1	0.170866500112917	2.41115102860004	2.27807479332775	0.0247326657938414	0.378585919847616	-3.58327039013296	up
SLC7A5	0.475500750754469	7.04762037914981	2.2779827871909	0.0247383443290131	0.378585919847616	-3.5834587080154	up
IL21	0.0350547109109268	0.027131974777523	2.2779562246044	0.0247399839607721	0.378585919847616	-3.58351307496327	up
TFPI2	0.687320468651237	1.46130007231904	2.27788623920953	0.0247443044142392	0.378585919847616	-3.58365631476884	up
TUBA3C	0.46742388772303	0.412420227254149	2.27678929493224	0.0248121094458911	0.379291233451258	-3.58590092382458	up
LCN2	-0.861322891331025	1.68665791646629	-2.2765127431557	0.0248292295825652	0.379291233451258	-3.5864666609343	down
AMZ2	0.250253111897538	3.99904372718137	2.2754881684415	0.0248927470799598	0.379681609501575	-3.58856207613951	up
ZNF365	0.294480595846785	0.538574101174127	2.27511875574287	0.0249156834345506	0.379681609501575	-3.58931737443279	up
ZNF773	0.167613237451828	0.897467488319735	2.27500363549102	0.0249228348937743	0.379681609501575	-3.58955272582482	up
ENTPD3	-0.218673209138747	0.370732071334848	-2.27451474484855	0.0249532256720217	0.379681609501575	-3.59055209246021	down
CXCR3	0.520280915294284	1.43985697857279	2.27426417826866	0.0249688141860584	0.379681609501575	-3.59106421358879	up
TMEM35A	-0.0555550711911755	0.0600336374614393	-2.27414066205366	0.024976501654379	0.379681609501575	-3.591316643816	down
MBD4	0.287161525713739	3.00804613762527	2.27380101399771	0.0249976515690382	0.379681609501575	-3.59201071927169	up
NRDC	0.219422913355987	4.33059747185836	2.27359884192849	0.0250102483073256	0.379681609501575	-3.5924238163374	up
RUNDC1	0.169008719925045	2.59900700659979	2.27268689507093	0.0250671382992796	0.380249804418731	-3.59428678110871	up
MAFF	0.345796149933621	2.9350848124788	2.27219925525492	0.02509760533881	0.380313958879271	-3.59528267674859	up
UTRN	0.380855965380226	2.28600604084577	2.27199625259491	0.0251102982369874	0.380313958879271	-3.59569720768953	up
TTLL9	0.0204392360443639	0.0461779415503005	2.27137567827912	0.0251491350821975	0.380383157054956	-3.59696421206434	up
POC5	0.228287427915422	1.7870849280716	2.27065016108995	0.0251946063311619	0.380383157054956	-3.59844507921066	up
CCL19	0.853738444346667	2.48247157482931	2.27039803536365	0.0252104250136083	0.380383157054956	-3.59895959811249	up
GCC1	0.25030880173058	3.28020486494546	2.27029772675389	0.0252167209249041	0.380383157054956	-3.59916428594006	up
TSPYL5	-0.674346716001278	1.75623024313829	-2.27011152730118	0.0252284114695461	0.380383157054956	-3.59954421937784	down
BTBD11	-0.245008132310975	0.42032295157336	-2.27005947552801	0.0252316803942688	0.380383157054956	-3.59965042417027	down
PPP1R13L	-0.513107812478173	1.69393598610344	-2.26957562985094	0.0252620843809172	0.380547883295574	-3.60063754261046	down
PIK3R2	-0.0992202894770112	0.443044978490062	-2.26792066807407	0.0253663224395373	0.381223382562848	-3.60401248192465	down
TRMT2B	0.220430330696651	2.5127047855944	2.26736797199801	0.0254012180870354	0.381223382562848	-3.60513909280381	up
GAB2	-0.475912776255337	3.7243881070262	-2.26692393535279	0.0254292838019367	0.381223382562848	-3.60604403398603	down
RCBTB1	0.373333498421756	2.65105173031913	2.26688437668107	0.0254317854612216	0.381223382562848	-3.60612464632036	up
KLHDC10	0.2510332928071	3.48871855847134	2.26642158376059	0.0254610681683289	0.381223382562848	-3.60706762773905	up
BCL6B	-0.213728430658891	1.0926753206542	-2.26628390174058	0.0254697855535795	0.381223382562848	-3.60734813351671	down
LRRC55	-0.0653909509398448	0.063499103998645	-2.26609913392316	0.0254814883083285	0.381223382562848	-3.60772454517488	down
GJB4	-0.273614116872348	0.328065304569883	-2.26585752615502	0.0254967982894336	0.381223382562848	-3.60821671026795	down
ZNF263	0.179785473703212	2.53450226717358	2.26509053173439	0.0255454539904123	0.381223382562848	-3.60977879647268	up
CSKMT	-0.171977150913566	1.03927455198706	-2.26507669930798	0.0255463322231724	0.381223382562848	-3.60980696367403	down
PDZK1IP1	-0.92437058025631	1.85367428594921	-2.26504845980992	0.0255481252556679	0.381223382562848	-3.6098644677551	down
CDS2	0.236997202039393	3.42669367984498	2.26489914957601	0.0255576073623749	0.381223382562848	-3.6101684973971	up
NIPAL2	-0.444535349100746	2.1924432103723	-2.26485233546595	0.0255605809784692	0.381223382562848	-3.61026381786729	down
MIX23	0.244603116514367	2.64001672592054	2.26424804696132	0.0255989924335016	0.381505045130247	-3.61149407945613	up
GPC1	-0.634892293870184	3.64177341645225	-2.26345145008359	0.025649705302059	0.381731864185321	-3.61311540649816	down
PROSER2	-0.291872237275688	1.07020291365428	-2.26339522802076	0.0256532878327017	0.381731864185321	-3.61322981678004	down
EMILIN3	-0.208143182333603	0.25672415222511	-2.26228138280297	0.0257243538050169	0.382301081779239	-3.61549593161513	down
ELMOD3	0.162814841138289	1.64540360101963	2.26205058540337	0.025739100807779	0.382301081779239	-3.61596536247175	up
GBA2	0.244249107484146	3.53225868353375	2.26187630116868	0.0257502417658654	0.382301081779239	-3.6163198196426	up
CLCN2	0.264899977957482	1.70893813485952	2.26144959480382	0.0257775364319054	0.382415722708099	-3.61718754594618	up
PPIB	-0.238230870444357	7.11232037807846	-2.2608079323758	0.0258186287320799	0.382526914174957	-3.61849211704701	down
GSTA4	-0.387433629466191	3.68181561510338	-2.26072118067104	0.0258241887499625	0.382526914174957	-3.61866846729769	down
CRYGS	0.208583402463668	0.807511998906714	2.25969592525267	0.025889978149115	0.382727052190236	-3.62075216068163	up
TMEM121	-0.347643194122175	2.12858736337585	-2.25872731274409	0.0259522678210531	0.382727052190236	-3.6227199519576	down
TFR2	-0.290920129472055	0.705160924527852	-2.25843318706226	0.0259712084904975	0.382727052190236	-3.6233173343709	down
TCEANC	0.106892227020942	0.710544075495458	2.25812332240307	0.0259911758056452	0.382727052190236	-3.62394660745651	up
NEK4	0.241471754547624	1.69056878680447	2.25795874961042	0.0260017861553668	0.382727052190236	-3.62428079018603	up
OVOL2	-0.201228511520666	0.244532955719297	-2.25752909492116	0.0260295047880209	0.382727052190236	-3.62515314663329	down
SEPTIN6	0.366211080578368	2.37088348285125	2.25727168294566	0.0260461238059472	0.382727052190236	-3.62567571553329	up
ADORA2B	-0.34886289395028	1.52599204454089	-2.25726023356156	0.0260468632165077	0.382727052190236	-3.62569895753932	down
FCGR1B	0.123451143158447	0.259302072018681	2.25694997487618	0.0260669069830558	0.382727052190236	-3.62632873558361	up
ARIH2	0.218311271774532	3.43695518897505	2.25687660212175	0.0260716490892915	0.382727052190236	-3.62647765972287	up
FAM131A	0.165557718880412	2.09120907431429	2.25540600577765	0.0261668538581574	0.382727052190236	-3.62946159729074	up
DCUN1D5	-0.32479865186297	3.67664979175829	-2.25527309868705	0.02617547311243	0.382727052190236	-3.62973118814433	down
GRHL3	-0.501924953522796	0.875835537000205	-2.25503136063046	0.0261911566229089	0.382727052190236	-3.63022149671597	down
PSMB5	-0.217239892369418	6.15340435765295	-2.25499367677792	0.0261936022223653	0.382727052190236	-3.63029792524151	down
DRAM1	0.328671589984015	2.63874348274872	2.25478960632933	0.0262068494246916	0.382727052190236	-3.63071179081465	up
LIN52	0.200333710903424	1.99164836552488	2.25455400913136	0.0262221504844048	0.382727052190236	-3.63118955226307	up
SPRR2F	-0.619350744952096	0.807083086918243	-2.25421566252161	0.0262441383895275	0.382727052190236	-3.63187559778939	down
AK1	-0.240824424106119	2.30398775332861	-2.25409539697195	0.026251957898563	0.382727052190236	-3.63211943079407	down
ATP13A2	0.297477367532225	4.48575612433164	2.25395583008703	0.0262610349151334	0.382727052190236	-3.63240238167551	up
FAM110C	-0.367372410101684	0.619294613670053	-2.25376898718778	0.0262731909298609	0.382727052190236	-3.63278115282367	down
MLH1	0.209040507323674	3.56225578955968	2.25345348021027	0.0262937290358309	0.382727052190236	-3.63342068969728	up
C6orf132	-0.538525639709554	0.99784576834349	-2.25334023025724	0.0263011045369836	0.382727052190236	-3.63365022916684	down
TLCD5	-0.25075426575518	1.15576072148342	-2.25301014905823	0.0263226117055517	0.382727052190236	-3.63431919137118	down
LYZ	0.730049334179191	4.19061549840049	2.2522288005942	0.0263735836236835	0.382727052190236	-3.6359023662521	up
NFE2	-0.242446212831606	0.546140513280359	-2.25186078037865	0.0263976216795004	0.382727052190236	-3.63664788026158	down
LSM4	-0.186213485911754	5.0797079952033	-2.25116151183599	0.0264433488555106	0.382727052190236	-3.63806411500189	down
TEAD2	-0.315486140766498	3.97829024547337	-2.25090912111481	0.0264598704474961	0.382727052190236	-3.63857518665819	down
RBBP5	0.238374966982174	3.07330565515002	2.25078816719006	0.0264677913425405	0.382727052190236	-3.63882009065417	up
CCDC8	-0.61115437738694	2.28883658465069	-2.25072522224051	0.0264719142327174	0.382727052190236	-3.63894753506207	down
SOWAHB	-0.119470650601439	0.160797137692514	-2.25006051297502	0.0265154870061561	0.382727052190236	-3.64029317311781	down
HEPH	-0.242901586211745	0.746845598513314	-2.24987275307421	0.0265278063492717	0.382727052190236	-3.64067320945678	down
SLA2	0.330020098197043	0.803574814739763	2.24975455834916	0.0265355639387683	0.382727052190236	-3.64091242738263	up
APOL6	0.462799602538573	2.51660607114568	2.24973567040774	0.0265368038135907	0.382727052190236	-3.64095065421486	up
INAVA	-0.34259657025278	0.61490418021671	-2.24960517532115	0.0265453713838927	0.382727052190236	-3.64121475204234	down
VAMP4	0.285990350268354	2.16443354864454	2.24932826522553	0.0265635597643717	0.382727052190236	-3.6417751208614	up
BMPER	-0.114899612006333	0.183419994546304	-2.24913103605742	0.0265765210919123	0.382727052190236	-3.64217420548855	down
RPS19	-0.324682380607255	7.88680641947278	-2.24891205105799	0.0265909186400805	0.382727052190236	-3.64261727508508	down
C1orf127	-0.119641622112781	0.246811197676668	-2.24877215505821	0.0266001199214147	0.382727052190236	-3.64290030451727	down
TMTC1	0.373605482185052	1.26196936985584	2.24874866313852	0.0266016653124342	0.382727052190236	-3.64294783044132	up
OR2L3	0.0199318635137401	0.0239729246467328	2.24798562187449	0.0266519039582108	0.383149740251357	-3.6444912767257	up
SVIP	0.305140832234239	2.20016168494757	2.24664365283387	0.026740460853353	0.383149740251357	-3.64720460545858	up
C15orf40	0.110602906746046	1.13818476990081	2.24651864609164	0.0267487231885343	0.383149740251357	-3.64745728225421	up
ARPP21	0.127737157321596	0.117392534086491	2.24615633705244	0.0267726826794508	0.383149740251357	-3.64818954773615	up
RNF34	0.192380365261399	2.78179374441568	2.24586928474532	0.0267916787869169	0.383149740251357	-3.64876963556576	up
SPATA4	0.0215548245013715	0.0372311942031934	2.24576545724087	0.0267985526307093	0.383149740251357	-3.64897943823257	up
SPATA32	0.0294375239839891	0.0676399369719835	2.24546899768918	0.0268181880768296	0.383149740251357	-3.6495784413566	up
HP1BP3	0.279979627025553	4.55195162897434	2.24479266323415	0.0268630309956254	0.383149740251357	-3.65094472290384	up
HELB	0.112384798632151	0.536245750837389	2.2445438789757	0.0268795426184249	0.383149740251357	-3.65144720521912	up
RAPGEFL1	-0.451325149884503	1.6708363608353	-2.2442541670644	0.026898781778518	0.383149740251357	-3.65203228782896	down
OFD1	0.293910501230885	2.16336565537256	2.24388506533322	0.0269233105165243	0.383149740251357	-3.6527776019586	up
BCL2L10	-0.209780167125007	0.323551752841572	-2.24383757385307	0.0269264679951428	0.383149740251357	-3.65287349179361	down
TOMM34	0.247008325076534	4.78807861119055	2.24327006626007	0.0269642239221108	0.383149740251357	-3.65401920201984	up
HSF5	0.0103947663445558	0.0173455481356455	2.24308116768033	0.0269768015052586	0.383149740251357	-3.65440050103305	up
PRSS8	-0.659366153569374	1.22067659219531	-2.24295566494243	0.0269851607929072	0.383149740251357	-3.6546538170789	down
PABIR3	0.101989069982724	0.494864277419446	2.24283906610914	0.0269929290555409	0.383149740251357	-3.65488914991888	up
ZFYVE19	0.1814144682909	2.69068836842685	2.24278750398811	0.0269963649466227	0.383149740251357	-3.65499321484983	up
NTF4	-0.158425929705027	0.155189640431026	-2.24269841214633	0.0270023025688153	0.383149740251357	-3.6551730188146	down
CCN5	0.644121872147392	2.09340578201533	2.24267829002244	0.0270036437878042	0.383149740251357	-3.65521362812313	up
WDR5B	0.236396149471322	1.75059354234252	2.24231920728121	0.0270275878792258	0.383211184313725	-3.65593825284097	up
BAHD1	0.2374068423765	3.11374992099335	2.2417984892883	0.0270623430341211	0.383421727060676	-3.65698886939705	up
TNIK	0.349893409020653	1.72067855589791	2.24144502298767	0.0270859573160642	0.383421727060676	-3.65770190823757	up
NEU2	-0.175240867520205	0.182053289036105	-2.24094648527587	0.0271192941517719	0.383421727060676	-3.65870742341122	down
OR52E6	0.0176487164329037	0.0180270700934683	2.24092196190995	0.0271209349369359	0.383421727060676	-3.65875688008553	up
OXSR1	0.260582195952924	3.14379490561102	2.24012360614724	0.0271743980204928	0.383899774782638	-3.66036667020349	up
VNN2	0.222994887577384	0.505647620843251	2.23975650537514	0.0271990124164645	0.383969873260754	-3.66110671163726	up
PLA2G4E	-0.561362235766287	0.887570324104232	-2.2388381323621	0.0272606755431611	0.38456251174172	-3.66295758731635	down
YAP1	-0.429684944256617	3.77074503386489	-2.23829866764592	0.0272969543109469	0.384760010080314	-3.66404449693907	down
CYSTM1	0.324626335125816	4.85346952166106	2.23804450137493	0.0273140615201861	0.384760010080314	-3.66455650729025	up
PCM1	0.371517520201108	2.6801875325854	2.23765030042462	0.0273406126258707	0.384856548619785	-3.66535050938365	up
SLC26A1	0.192796957093416	0.720814373037726	2.23683178669968	0.0273958151404025	0.385355965596245	-3.66699876133721	up
AP000350.10	0.0135097835752323	0.0207048646989851	2.23614381694092	0.0274422888694492	0.385636111881265	-3.66838371366509	up
CBLB	0.221074805742013	1.66502817546288	2.23582899777461	0.0274635785266893	0.385636111881265	-3.66901734791092	up
SOX15	-0.580270865181738	1.53357352372849	-2.23541805601381	0.0274913902193252	0.385636111881265	-3.66984432608997	down
ST6GALNAC3	0.389339557995142	1.2779220828956	2.23513886008062	0.0275102996799987	0.385636111881265	-3.67040610091375	up
RPL10L	-0.0215212627357312	0.0380815024119025	-2.23393116797863	0.027592225715301	0.385636111881265	-3.672835387955	down
IKBKG	0.159178828167229	1.59464811728942	2.23391662730754	0.0275932134075929	0.385636111881265	-3.67286462945766	up
RPL41	-0.257548055222076	7.35699235234259	-2.23390738282682	0.0275938413659682	0.385636111881265	-3.67288322015441	down
TNKS	0.287735728895235	2.42466451066083	2.23390078153855	0.0275942897854201	0.385636111881265	-3.67289649533543	up
INO80C	-0.138577476881677	1.82241299488608	-2.23304744039369	0.0276523101644438	0.385636111881265	-3.67461226454926	down
RP11-644F5.10	0.217232922541717	0.778712698135815	2.23293206220866	0.0276601631425396	0.385636111881265	-3.67484420406214	up
CAPN1	-0.284356844125991	4.7537924494104	-2.23275364724808	0.0276723104291144	0.385636111881265	-3.67520284220595	down
VSTM4	-0.211190997675067	0.622000920153275	-2.23262555731285	0.0276810342405851	0.385636111881265	-3.67546030428273	down
OMA1	0.27376423094864	1.78659960771518	2.2325699332976	0.0276848233702047	0.385636111881265	-3.6755721049626	up
CD38	0.322214166274031	0.67444953627364	2.23162490821093	0.0277492682085646	0.385636111881265	-3.67747115955393	up
AURKA	0.33898492257314	3.34080528589263	2.23154668116197	0.0277546086820914	0.385636111881265	-3.67762832644106	up
RBM4	-0.197431732989561	1.84837930636101	-2.23109025936435	0.0277857860154265	0.385636111881265	-3.6785452295431	down
METTL25	0.131051642382748	0.846895721205346	2.23100222308677	0.0277918031338236	0.385636111881265	-3.67872206560184	up
SNX7	0.433520674081128	3.0776124491355	2.2303291551053	0.0278378437686764	0.385636111881265	-3.68007383030448	up
DCP1A	0.251148791246245	2.34713089245567	2.23018562704139	0.0278476703053744	0.385636111881265	-3.68036203902268	up
PIWIL2	0.0624917178840701	0.108166151610218	2.2301184058617	0.0278522735937453	0.385636111881265	-3.68049701542948	up
MPZL3	-0.381562649174552	1.05369204724903	-2.23005928511113	0.0278563227168284	0.385636111881265	-3.68061572358256	down
LBX1	-0.133839332549859	0.193215086059722	-2.22992232467956	0.02786570498195	0.385636111881265	-3.68089071456982	down
MCPH1	0.201693851274335	1.33918340372071	2.22986402488565	0.0278696995586215	0.385636111881265	-3.68100776504217	up
AKNAD1	0.0407518215400071	0.112473900664862	2.22921237862626	0.0279143830486551	0.385766835441515	-3.68231590899102	up
ORC3	0.284262570455884	2.5581015578306	2.22915040643986	0.0279186357515765	0.385766835441515	-3.68244029673548	up
CXCL11	0.536032980709885	1.28726593936044	2.22832235255479	0.0279755134765055	0.385907528612625	-3.68410202865216	up
GTF3C1	0.213825125650111	3.9447369617095	2.2283121093977	0.0279762176968042	0.385907528612625	-3.6841225810418	up
XCR1	0.129129626861141	0.256482171126748	2.22813970491061	0.027988072885868	0.385907528612625	-3.68446848932297	up
STX16	0.288192890246684	3.81443637204307	2.22680916002716	0.0280797140554423	0.386645278139126	-3.68713724879001	up
CD84	0.249421458056312	0.758490018063066	2.22642415256924	0.0281062802953211	0.386645278139126	-3.68790921404044	up
ZHX1-C8orf76	-0.143407989442709	0.639817144773756	-2.22619091124113	0.0281223850705533	0.386645278139126	-3.68837681950052	down
PDZD2	-0.274692035897706	0.499636862484232	-2.22601363529464	0.0281346309599366	0.386645278139126	-3.68873219514506	down
SPNS2	-0.39178962199759	1.49950074181606	-2.22592832909708	0.0281405254127258	0.386645278139126	-3.68890319481093	down
HSD3B7	0.351565924271174	2.98895443668882	2.22550917856043	0.0281695033895264	0.386771438668002	-3.68974331261127	up
RAB29	0.33922181170914	3.17133203796394	2.2250064066563	0.0282042969328459	0.386977214518219	-3.69075084678787	up
ANKRD39	0.226858922840408	2.18594040597113	2.2245324167797	0.0282371330509417	0.387155863543368	-3.69170051437693	up
MTMR3	0.108953358562626	0.849680229867679	2.22394179584694	0.0282780956494661	0.387445605048575	-3.69288360324246	up
MTA2	-0.185422868075516	4.74498097115626	-2.22284053745319	0.0283546122797038	0.387833307080955	-3.69508880481497	down
EVC	0.336890091999475	2.67977320855778	2.22260857292725	0.0283707524743865	0.387833307080955	-3.69555317337157	up
MLLT6	0.224790041497173	3.15148346844248	2.22222616170909	0.0283973783430132	0.387833307080955	-3.69631862463026	up
CELF2	0.377650902028158	3.67755882700225	2.22209520796722	0.0284065011814037	0.387833307080955	-3.69658072005484	up
MGAT5B	0.594063765754952	2.22167216166174	2.2215672894018	0.0284433043846405	0.387833307080955	-3.69763717309354	up
WDR53	0.186979447307063	2.42749063212079	2.22128282346621	0.0284631528491624	0.387833307080955	-3.69820634266522	up
FABP5	-0.637806822947228	4.71191474522375	-2.22102877133379	0.0284808894344468	0.387833307080955	-3.69871460345951	down
PNP	-0.31492639448471	2.77151641495137	-2.22062780016392	0.0285089027815625	0.387833307080955	-3.69951668580521	down
GJB2	-1.28254993500033	4.17486791401361	-2.22055313252612	0.0285141219999898	0.387833307080955	-3.69966603267723	down
TIMM17B	0.207119377190533	3.84817317441757	2.21990017797989	0.0285597986672462	0.387833307080955	-3.70097184952693	up
RNF222	-0.294132082442768	0.382716057923518	-2.21967711499819	0.0285754174163397	0.387833307080955	-3.70141786432739	down
ISG20	0.518022364004824	1.83546304026093	2.21952682782602	0.028585944649117	0.387833307080955	-3.70171834090421	up
CD177	-0.299429054304184	0.484222057353091	-2.21924465007099	0.0286057196324891	0.387833307080955	-3.70228246310115	down
PAFAH2	0.20556482045527	2.51935689349309	2.21921132980572	0.0286080555013076	0.387833307080955	-3.70234907179601	up
GNE	0.335939968623748	2.73752280154992	2.21891426464308	0.0286288881883801	0.387833307080955	-3.70294287828136	up
ACAP1	0.31346078527821	1.03819141689919	2.21864806103225	0.0286475678621324	0.387833307080955	-3.70347493417758	up
ZFP36L1	-0.349662630805886	4.90146525772395	-2.21850683294352	0.0286574822466555	0.387833307080955	-3.70375718050883	down
SLC6A11	-0.237714030461954	0.375394584227424	-2.21841833906358	0.0286636961523646	0.387833307080955	-3.70393402849045	down
C3orf38	0.248153489143308	2.54649968122719	2.21693576435787	0.0287679754400108	0.388577044167638	-3.7068958864464	up
LYPD2	-0.505629818042742	0.657596898561623	-2.21635623963161	0.0288088272201604	0.388577044167638	-3.70805316200189	down
BEGAIN	-0.23796952458645	0.661946180423492	-2.21609918653443	0.0288269635849445	0.388577044167638	-3.70856639367182	down
SCRG1	-0.690236071492397	1.23279237554216	-2.21537771678717	0.0288779201069141	0.388577044167638	-3.71000659071957	down
BRAP	0.166413598080868	2.69564984297426	2.21526462918045	0.0288859144715515	0.388577044167638	-3.71023229757223	up
SORT1	0.318089277109838	5.26754789002591	2.21498498692489	0.0289056911788281	0.388577044167638	-3.71079037912931	up
CACNB3	-0.249419139073896	1.81603158941768	-2.2145488468786	0.0289365592348222	0.388577044167638	-3.71166065571538	down
FOXL2	-0.205930572838677	0.324055178267906	-2.21411747406298	0.0289671181927654	0.388577044167638	-3.71252126708952	down
NTM	-0.278181088793882	0.709394098747868	-2.21387538883445	0.0289842801347206	0.388577044167638	-3.71300417330029	down
SOX1	-0.506474363443278	0.764492729384169	-2.21350030036054	0.0290108884940283	0.388577044167638	-3.71375229697761	down
SDR16C5	-0.523014451263842	0.865470146432606	-2.21288630137755	0.0290544909236618	0.388577044167638	-3.71497668609145	down
NTN4	-0.388394673096264	1.04307463778845	-2.21242670519054	0.029087166042051	0.388577044167638	-3.71589297581828	down
SPOCK2	0.42435211319713	1.68696537016994	2.21240069129171	0.0290890164661752	0.388577044167638	-3.715944834167	up
EIF5A2	0.260789312675163	1.5781440177385	2.21196731962713	0.0291198582350717	0.388577044167638	-3.71680867337201	up
ANKH	-0.422213347519815	2.28783760365374	-2.21191645297345	0.0291234801340969	0.388577044167638	-3.71691005575928	down
PPM1E	0.174960598230991	0.34755362650724	2.21191444681124	0.0291236229885289	0.388577044167638	-3.71691405420027	up
TCTN2	0.266632800990661	2.34006400188785	2.21178870580521	0.0291325779516828	0.388577044167638	-3.71716465947973	up
TNFSF8	0.136861924201336	0.395598115997929	2.21120359636698	0.0291742796155128	0.388577044167638	-3.71833062893743	up
USH1G	-0.219690526153991	0.308881358093603	-2.21115163393389	0.0291779855769216	0.388577044167638	-3.71843416291182	down
GJB6	-1.11192041451952	2.52051090466564	-2.211147595887	0.0291782735876826	0.388577044167638	-3.71844220853677	down
GIT2	0.231635757920893	1.92277769136529	2.21104187994278	0.0291858145834357	0.388577044167638	-3.718652838017	up
TEAD3	-0.356646864772318	3.02691569143099	-2.21064798046339	0.0292139274452516	0.388577044167638	-3.71943756687351	down
CAPN7	0.304411189573141	2.52104991116782	2.21036655589682	0.0292340273706989	0.388577044167638	-3.71999814498316	up
EPHA5	0.18272549242904	0.438705528503956	2.2102087836139	0.0292453010726594	0.388577044167638	-3.72031238808633	up
MTX3	0.276222439665536	1.6012449599295	2.21012679448167	0.0292511611474627	0.388577044167638	-3.72047568199961	up
CD6	0.328025777602255	0.930166540181753	2.20968256226409	0.0292829299323607	0.388577044167638	-3.72136034308084	up
IRF8	0.360116784965401	1.25920459032364	2.20910481132334	0.0293242922038625	0.388577044167638	-3.7225106574595	up
DTNBP1	0.225634549659335	3.55360331063071	2.20895580339645	0.0293349682265088	0.388577044167638	-3.72280729119759	up
RP11-872D17.8	-0.210069510329938	0.538878638382226	-2.20882392196436	0.0293444200102733	0.388577044167638	-3.72306981568001	down
CNOT7	0.27319057918059	2.5497455979513	2.208805687355	0.0293457270718975	0.388577044167638	-3.72310611255624	up
IGLON5	-0.257041592407598	0.414968036181466	-2.20867056257874	0.0293554144347208	0.388577044167638	-3.72337507653157	down
KIF4A	0.313387480263185	2.6359099001458	2.20842324764582	0.0293731521593939	0.388577044167638	-3.72386731483099	up
LRATD1	-0.476802003076242	0.995676517836796	-2.20839781606787	0.0293749766729246	0.388577044167638	-3.72391792922863	down
ATP1A1	0.325526758665459	8.37404125415607	2.20753772262956	0.029436739788944	0.38884163840781	-3.7256293921793	up
SIT1	0.433794235978791	1.19415217095807	2.20711560074129	0.0294670936925014	0.38884163840781	-3.72646913338946	up
IRF2	0.252901414798582	3.27015371172493	2.20638289236552	0.0295198460588433	0.38884163840781	-3.72792638919841	up
RNF113A	0.151330109547131	3.75075216785185	2.2062180675551	0.0295317241962759	0.38884163840781	-3.72825414258334	up
RNF40	0.230653590544752	3.87338655518416	2.20603380881328	0.0295450077798533	0.38884163840781	-3.72862051398564	up
ASTE1	0.16431681751956	1.64137957157231	2.20530596567372	0.0295975304272887	0.38884163840781	-3.73006745188453	up
BTK	0.255892768361656	1.07904147330441	2.20525269120238	0.0296013780187251	0.38884163840781	-3.73017334349451	up
HIRIP3	0.19806410777292	3.02734435241282	2.20480758288888	0.0296335417061716	0.38884163840781	-3.73105797750313	up
BICDL2	-0.391058324487379	0.624030659684505	-2.20470933667943	0.0296406451178886	0.38884163840781	-3.73125321589935	down
PDK2	0.268492526401382	2.48940671962462	2.2046667540514	0.0296437243945673	0.38884163840781	-3.73133783517787	up
GATC	0.174369980389456	2.65988905006947	2.20461936000982	0.0296471519269682	0.38884163840781	-3.73143201385168	up
SLC22A14	0.0191356475766894	0.0285797659518399	2.20443544653715	0.0296604558044841	0.38884163840781	-3.73179745859668	up
ABCG4	-0.162936218630142	0.235266254585705	-2.2042453125226	0.029674215135389	0.38884163840781	-3.7321752348024	down
TCF19	0.255354336711334	3.53663700705108	2.20377966921678	0.029707935619387	0.38884163840781	-3.73310029413999	up
DMXL2	0.338330355543457	1.77177974432373	2.20361367536915	0.0297199644705558	0.38884163840781	-3.73343001908948	up
PARP6	0.207643237997772	2.79506810392322	2.20352700861507	0.0297262465203754	0.38884163840781	-3.73360216225431	up
NUTM2D	0.035805469614672	0.11132079804118	2.20342958249695	0.029733309846518	0.38884163840781	-3.7337956690436	up
MSTN	0.0622826784206682	0.109352776777971	2.20191968446053	0.0298429636682051	0.389053134380775	-3.73679362205811	up
GJB3	-0.668327424386712	1.29663065329616	-2.20173776942303	0.0298561987152615	0.389053134380775	-3.73715469469992	down
IL18RAP	0.115501759233392	0.209054003785789	2.20167290297838	0.029860919246388	0.389053134380775	-3.73728343781522	up
TTLL3	0.259908886284221	1.2612607115075	2.2012380327175	0.0298925829046673	0.389053134380775	-3.73814645400554	up
ZBTB32	0.110422620011533	0.274162067279557	2.20112702828688	0.0299006700182603	0.389053134380775	-3.73836672166188	up
LTV1	0.311580441203399	3.40699687808748	2.20097854391353	0.02991149067689	0.389053134380775	-3.7386613455519	up
PARVA	-0.278877862552645	4.14915884926575	-2.20087844002224	0.0299187875800901	0.389053134380775	-3.73885996233053	down
EGFR	-0.384636604849568	0.876436236653259	-2.20082693770974	0.0299225423583215	0.389053134380775	-3.73896214521136	down
GTF2E1	0.220924252572045	2.18055406680549	2.20074254466975	0.0299286959245729	0.389053134380775	-3.73912958007302	up
AGBL5	0.213122073693709	2.97919928964032	2.20043162515652	0.0299513763177691	0.389089089425913	-3.73974639073298	up
SLC6A8	0.274892889266158	5.38316603222912	2.19920424857547	0.0300410551510392	0.389668845488356	-3.74218052242343	up
RAD18	0.253455124482331	1.79810458028438	2.19907218803712	0.0300507181477778	0.389668845488356	-3.74244235133944	up
ITLN2	0.321362456637809	0.391936996575607	2.19879550173936	0.0300709723358552	0.389668845488356	-3.74299087529253	up
USP21	0.182594917766669	3.23206472211109	2.19847973634154	0.0300941017583197	0.389668845488356	-3.74361679615443	up
NEDD9	0.339678006402449	2.75838802585691	2.198457574679	0.0300957256547205	0.389668845488356	-3.74366072269086	up
NKX3-1	0.29951629119093	0.630477618313498	2.19789230388462	0.0301371717144116	0.389947060235877	-3.74478100776866	up
UPK2	-0.11319365017838	0.282129053990074	-2.19700821032065	0.0302020938366861	0.389984390541467	-3.74653262967965	down
CYP8B1	-0.0628730566173057	0.0476133593545636	-2.19675233114911	0.0302209066797747	0.389984390541467	-3.74703947436759	down
ARSG	0.287767167726381	1.81967430168971	2.19663323853103	0.0302296661334323	0.389984390541467	-3.74727535440593	up
MMP3	-0.629213647865344	1.83869500221875	-2.19652796367069	0.0302374111111033	0.389984390541467	-3.74748385673217	down
CEP120	0.267131699001322	1.57973294864499	2.19626072958872	0.0302570790510114	0.389984390541467	-3.74801308700106	up
EPB41	0.312765607919913	2.25980876994891	2.19612840074502	0.0302668223383639	0.389984390541467	-3.74827512937005	up
SLC6A14	-0.388352942522007	0.537007024490876	-2.1959524879704	0.0302797789155187	0.389984390541467	-3.74862345604497	down
KDF1	-0.381218085241961	0.654587277119681	-2.1953047735468	0.030327526966485	0.390199527531313	-3.74990578381274	down
PIK3R4	0.273631221827536	2.99584086740371	2.1951841603012	0.0303364255461186	0.390199527531313	-3.75014453280743	up
TNNI3K	0.0156541863557671	0.0227750537859126	2.19414439185076	0.030413231761648	0.390288925671698	-3.75220221855607	up
APEX2	0.146114976143822	3.81512214716895	2.19411594834834	0.03041533522127	0.390288925671698	-3.75225849538239	up
RGL4	0.0803091471116018	0.250987208285369	2.19401589446687	0.0304227354332206	0.390288925671698	-3.75245645150088	up
IL10RA	0.393819193441357	1.66028376712205	2.19392522296304	0.0304294430581194	0.390288925671698	-3.75263583755739	up
TMEM129	0.254257362751868	4.16122551971293	2.19373856791317	0.0304432553344082	0.390288925671698	-3.75300509793254	up
ADRA1D	-0.0926270448243066	0.130591952290089	-2.19272762317204	0.0305181591204326	0.390992651078696	-3.7550045584071	down
CHGA	-0.363263808797816	0.447098567563059	-2.19211963552114	0.0305632839313623	0.39111967342218	-3.75620664212259	down
COPS9	-0.224098501145543	4.22679013474347	-2.19190754799606	0.03057903872379	0.39111967342218	-3.7566259001407	down
C22orf15	0.0259022983660631	0.0582336446590942	2.1917096180317	0.0305937482114713	0.39111967342218	-3.75701713806247	up
SF3A3	0.208792225496751	4.35131724555553	2.1915159459337	0.0306081472342365	0.39111967342218	-3.75739992864933	up
CSTF2T	0.249331190059418	3.21715250050369	2.19123310440818	0.0306291863797367	0.391132708161631	-3.75795890639821	up
E2F7	0.248090479414464	1.30749307995288	2.19091974213444	0.0306525105158569	0.391174885995305	-3.75857812564544	up
SYP	0.252435581348184	0.923366258918217	2.1887431231929	0.0308149476189066	0.391424598547842	-3.76287701371624	up
MGAT4A	0.251315935217319	1.31073764147498	2.1887390119078	0.0308152551444973	0.391424598547842	-3.76288512995901	up
LRRC45	0.223949612339651	3.23363987936789	2.18861571830577	0.0308244787917137	0.391424598547842	-3.76312852207275	up
GZMA	0.591146261513497	2.19400022989562	2.18843728201631	0.0308378319441945	0.391424598547842	-3.76348074852963	up
LCE3A	-0.833481352012355	1.14343641135889	-2.18839343063661	0.0308411143018356	0.391424598547842	-3.76356730549742	down
ACRV1	-0.0625699355363175	0.237673912284732	-2.18838631038304	0.0308416472948153	0.391424598547842	-3.76358135981107	down
KANSL1	0.189545439170924	2.06139590345833	2.18789731052681	0.0308782710135998	0.391424598547842	-3.76454647294988	up
LCA5	0.150066076800098	0.512524701312375	2.18789106535391	0.0308787389915597	0.391424598547842	-3.76455879745108	up
CCDC25	0.306485948823908	3.17696819568546	2.18781334900697	0.0308845631319503	0.391424598547842	-3.76471216366614	up
CD226	0.0758413480888958	0.178541764010778	2.18746251588216	0.0309108668215239	0.391424598547842	-3.76540443971036	up
EMP2	-0.383142663484571	3.10804117435474	-2.18742606614011	0.0309136007565994	0.391424598547842	-3.765476357822	down
MARS1	0.171101736591154	4.04246080100664	2.18719561448754	0.0309308907967179	0.391424598547842	-3.76593103126913	up
DCDC2B	0.0299397620243352	0.0744835125951457	2.18717390230719	0.030932520225093	0.391424598547842	-3.76597386643754	up
HERC5	0.397056381950748	2.02762530636506	2.18556781069458	0.0310532595763849	0.392437444245112	-3.76914139559019	up
CERS3	-0.554785117939175	0.950573248668988	-2.18553521878434	0.0310557139429486	0.392437444245112	-3.76920565139184	down
BRI3BP	0.195306413953241	1.95620420256276	2.18518143275633	0.0310823670223315	0.392437444245112	-3.76990309380465	up
TCAIM	0.217329590858272	1.79177876766024	2.18484773309503	0.0311075251059055	0.392437444245112	-3.77056084465464	up
DTX3L	0.439649163727933	3.4144187771511	2.18477527547271	0.0311129901287582	0.392437444245112	-3.77070365283389	up
IMPG2	0.0391518637303808	0.0590669802702743	2.18409954545764	0.0311639964447786	0.392712309413646	-3.77203525560831	up
CHMP2B	0.329238300232758	3.28358604739569	2.18380954597141	0.0311859088657513	0.392712309413646	-3.77260661784802	up
H1-5	-0.0646529566022959	0.161534245925937	-2.18342888196161	0.0312146922689897	0.392712309413646	-3.77335650441069	down
SMTNL1	0.151014659622662	0.221674705067877	2.18318515313523	0.031233133638467	0.392712309413646	-3.77383657407679	up
C2CD4C	-0.275657221136199	0.389692734539423	-2.18283287049335	0.0312598053227337	0.392712309413646	-3.7745303748525	down
NXPE4	0.0180337010559794	0.0133197517281922	2.18278441220609	0.0312634757002341	0.392712309413646	-3.77462580275913	up
GPC6	-0.341163071722892	0.678874585742515	-2.18262594255864	0.031275481290185	0.392712309413646	-3.77493786033817	down
DCAF8	0.201239728847463	3.33511614347756	2.18201710442645	0.0313216439204393	0.393039357044023	-3.77613658974756	up
SCNN1G	-0.187842432538856	0.17077008374496	-2.18149386301656	0.0313613638941126	0.393158934313261	-3.77716654678909	down
RASA2	0.285463559807166	1.88011056111207	2.18112921228483	0.0313890709400684	0.393158934313261	-3.77788419867097	up
AKR1C3	-0.230955032127509	0.604574063269987	-2.18104027868413	0.0313958315602118	0.393158934313261	-3.77805920816267	down
ZNF717	0.14747425379095	0.913226509792983	2.18069613162079	0.0314220051243385	0.393158934313261	-3.77873638272037	up
SASH3	0.457026606786322	2.06589641912305	2.18027117585764	0.0314543506594728	0.393158934313261	-3.77957242978927	up
OR52N4	0.0373217165800296	0.0491237538640716	2.18018459817919	0.031460944075885	0.393158934313261	-3.77974274234623	up
TMEM40	-0.544836451243055	0.966233128072951	-2.1796487340006	0.0315017801485838	0.393158934313261	-3.7807967387894	down
DHFR2	0.228116980435822	1.63187025219043	2.179466871272	0.0315156496584402	0.393158934313261	-3.78115439286283	up
SPATA13	0.343386681650715	2.01567233866357	2.17939649220419	0.0315210184463348	0.393158934313261	-3.78129279415825	up
FRMD8	-0.285732165807946	4.59402379655655	-2.17900530832544	0.0315508739711415	0.393158934313261	-3.78206198803328	down
IER5	-0.305511695985603	3.62088628686892	-2.17872489761908	0.031572290315821	0.393158934313261	-3.78261328888697	down
TRIM29	-0.972886866119497	1.99277969720921	-2.17862227941474	0.0315801309327202	0.393158934313261	-3.7828150250732	down
MAEA	0.196286956869039	3.19366370884385	2.17824193466444	0.031609206218119	0.393158934313261	-3.78356266604005	up
OXSM	0.170532989489892	2.4297761579085	2.17819374002195	0.031612892097765	0.393158934313261	-3.78365739344047	up
TP63	-0.591148581528091	1.1926802923025	-2.17738617826311	0.0316747092778049	0.393616756830332	-3.78524438673179	down
CD200	0.540495640578049	2.76327573633278	2.17718667724735	0.0316899968519865	0.393616756830332	-3.78563635708444	up
CERS4	-0.453278068564062	3.51214584359674	-2.17661683052381	0.0317336990156457	0.393909155887983	-3.78675578580565	down
SERINC2	-0.488328916817665	3.62984454967794	-2.17553920198958	0.031816486809927	0.394426916479384	-3.7888719927141	down
CCDC148	0.0532965714326938	0.13818563949973	2.17538454579506	0.0318283835235817	0.394426916479384	-3.7891756226693	up
PFDN1	0.198667197793428	4.70357927350782	2.17528590502056	0.0318359733487557	0.394426916479384	-3.78936926967868	up
HOGA1	0.256340499940446	0.807431816821299	2.17466919277601	0.0318834614018548	0.394764935912192	-3.79057978975736	up
RPP40	-0.226044167379162	2.13319219701725	-2.17354329409932	0.0319703166853657	0.394904224827032	-3.79278896718662	down
RP11-404P21.8	-0.0129799242639559	0.0156471233805747	-2.1734741455277	0.0319756577169964	0.394904224827032	-3.79292461288096	down
COX17	0.245717822569034	3.71043601304999	2.17299195248669	0.0320129238492159	0.394904224827032	-3.79387040060552	up
B3GALT9	0.254217589525709	1.06499172774029	2.17291802495253	0.0320186406514578	0.394904224827032	-3.79401538740032	up
PPY	0.265075686030378	0.246602039732155	2.17275200989581	0.0320314817987786	0.394904224827032	-3.79434096004914	up
SPATA46	0.0203220921721015	0.0209764309372948	2.17272246366525	0.0320337676480619	0.394904224827032	-3.79439890088466	up
TPX2	0.301153778952823	4.45611473617411	2.1725829063086	0.0320445664441567	0.394904224827032	-3.7946725663808	up
CAPNS2	-0.709003452801117	1.40918986001042	-2.17242991921054	0.0320564080548507	0.394904224827032	-3.79497254861863	down
DPH2	0.22689539252163	3.88380440742494	2.17170611295857	0.0321124841805326	0.395181214834434	-3.7963915518964	up
PITRM1	0.271853864767088	3.94449313093217	2.17161762760988	0.0321193453350948	0.395181214834434	-3.7965649956303	up
CPNE1	0.261944244806658	5.27386373912341	2.17123061520724	0.0321493692558588	0.395260351227307	-3.79732351890234	up
CDH13	-0.318346563948453	1.01201426246278	-2.17101331235504	0.0321662380208526	0.395260351227307	-3.79774936680756	down
SAP30BP	0.170259403869425	3.22749220653264	2.17038769558906	0.0322148463021093	0.395428816878631	-3.79897517020936	up
HSD17B3	0.13195604211928	0.253013936214621	2.17011502698249	0.0322360516867921	0.395428816878631	-3.79950932346984	up
LRP3	-0.443185602523315	2.0553018481248	-2.16979211265567	0.0322611803604054	0.395428816878631	-3.80014182834848	down
EMC3	0.165294978049722	4.16551623268346	2.16955601635191	0.0322795637665973	0.395428816878631	-3.80060422522682	up
TRAIP	0.195429124281345	1.76818735177987	2.16883039258201	0.0323361207422026	0.395428816878631	-3.80202507999077	up
SPECC1L	0.17868504004723	2.55790333877078	2.16881839607818	0.0323370565035526	0.395428816878631	-3.80204856689322	up
CCR7	0.354308515679378	1.05252627850028	2.16806753910203	0.0323956723251215	0.395428816878631	-3.80351836882932	up
RPL23A	-0.233356297627944	7.104943606057	-2.16783905297462	0.0324135274578647	0.395428816878631	-3.80396553840755	down
ZC3H13	0.464100204075461	4.35043941381603	2.16780935017639	0.0324158492219004	0.395428816878631	-3.80402366652561	up
HHAT	0.254193782327871	1.68887858187138	2.16762735013291	0.0324300786853612	0.395428816878631	-3.80437982321551	up
TIGD4	0.136608324711936	0.443507550456178	2.16704900968981	0.032475331594621	0.395428816878631	-3.805511399698	up
USP13	0.311841743331964	2.23469432508994	2.16700887013498	0.0324784743949207	0.395428816878631	-3.80558992625371	up
PKP1	-1.13570389247761	2.7206805460434	-2.16691619960775	0.0324857312136038	0.395428816878631	-3.80577121612023	down
PHLPP2	0.123159212759188	0.688134046432468	2.16674144682127	0.0324994195405901	0.395428816878631	-3.80611306301152	up
KCTD1	-0.22841227732323	1.89148193408893	-2.16651795121003	0.0325169331786284	0.395428816878631	-3.80655022282254	down
WNT3	-0.306483077990964	0.86854425198306	-2.16599980311325	0.0325575680155252	0.395428816878631	-3.80756356830432	down
MT1E	-0.601837460827845	3.99496939657024	-2.16599326265313	0.0325580812211946	0.395428816878631	-3.8075763581144	down
ST7	0.281270087807406	3.09670928309813	2.16576884625949	0.0325756946018287	0.395428816878631	-3.80801518104665	up
PAX9	-0.127743478815005	0.27335609331735	-2.16533137207711	0.0326100536758609	0.395428816878631	-3.80887049746314	down
ZNF396	0.119920510358085	0.547256501597064	2.16493783331411	0.03264098896839	0.395428816878631	-3.80963978040406	up
DEFB136	0.0533099169148162	0.0595296627683262	2.16492015213173	0.0326423794488089	0.395428816878631	-3.80967434029612	up
PAMR1	-0.252435361010386	0.458017653435084	-2.16487123767736	0.032646226438734	0.395428816878631	-3.80976994785103	down
YIPF6	0.259382395955143	2.73978866125411	2.16483509607825	0.0326490691310105	0.395428816878631	-3.80984058848737	up
SEMA3F	-0.390084403866913	2.01178844784862	-2.16462392688983	0.0326656827946622	0.395428816878631	-3.81025330821286	down
OLFM1	-0.592099355210494	1.96832797095215	-2.16376298857387	0.0327334928389893	0.396004323893605	-3.81193559053132	down
LEPROTL1	0.261188416647132	3.47623010601613	2.16249275119675	0.0328337637249563	0.396322853259178	-3.81441653574319	up
LAT2	0.2525760967189	1.22369998235232	2.16169546066218	0.0328968369596985	0.396322853259178	-3.81597307485941	up
EP300	0.281058052745785	3.4566073708846	2.16166720464809	0.032899074207102	0.396322853259178	-3.81602822909774	up
TMEM81	0.186498225418157	1.72148454187657	2.16138491494725	0.0329214325221133	0.396322853259178	-3.81657920758737	up
ATP5MG	-0.223114928259498	5.08395166353328	-2.16132240304274	0.032926385463797	0.396322853259178	-3.81670121067601	down
CAPRIN2	0.257357014004765	1.83922493039001	2.16092985102764	0.0329575029259305	0.396322853259178	-3.81746727230078	up
SCNN1B	-0.409578056393525	0.670988394805768	-2.16068075020955	0.0329772623005165	0.396322853259178	-3.81795332458225	down
KCNE2	-0.0977360727447579	0.385337785712962	-2.16067732796056	0.0329775338344978	0.396322853259178	-3.81796000181241	down
TGFBR3L	-0.145024802258126	0.349234840267377	-2.16048331255543	0.0329929309141461	0.396322853259178	-3.81833853407667	down
PSMG1	-0.195650578550096	3.77098953249805	-2.16034579336904	0.0330038482282661	0.396322853259178	-3.81860682109756	down
PACSIN2	0.346092281288863	5.44543920851109	2.16026556030923	0.0330102191845466	0.396322853259178	-3.81876334108658	up
LEPR	0.132061058232016	0.377153707589194	2.15928902625101	0.0330878471031483	0.396322853259178	-3.82066795600458	up
CARD18	-0.468104136442093	0.675765370231812	-2.1592162693338	0.033093637128938	0.396322853259178	-3.82080982845418	down
EVI2B	0.407045606601766	2.07759219387595	2.15902084777352	0.0331091932120787	0.396322853259178	-3.82119086945735	up
PAGE2B	0.554465228509859	0.460331061628511	2.15881333353435	0.0331257188534607	0.396322853259178	-3.82159545490637	up
ATP12A	-0.351374456874605	0.547366577134564	-2.158715023685	0.0331335503734934	0.396322853259178	-3.82178711486684	down
RNF182	0.423165029300207	1.42079808681982	2.15832673985529	0.0331644973961823	0.396322853259178	-3.82254401594424	up
HMX1	-0.193430536835459	0.115289273446368	-2.158091454614	0.033183262320673	0.396322853259178	-3.82300260893499	down
UTP25	0.236404063717895	2.07417594128357	2.15806020317658	0.0331857554390486	0.396322853259178	-3.82306351749296	up
KCNU1	0.191808356546132	0.193702970725894	2.15787645084903	0.0332004177750841	0.396322853259178	-3.82342163164176	up
GPR158	0.328086024957128	0.814371381823226	2.15748841953218	0.0332313988263786	0.396322853259178	-3.82417777308481	up
CTSA	0.286449754238702	6.18807442723818	2.15646272728362	0.033313412611248	0.396322853259178	-3.82617590347643	up
IRAG2	0.192852426701503	0.452555114234312	2.15634802516246	0.0333225950400892	0.396322853259178	-3.82639929860271	up
VIPR1	-0.26167293230849	0.317454009903782	-2.15620244313738	0.0333342527092511	0.396322853259178	-3.82668282019763	down
ZDHHC6	0.254804930294073	2.79233332621303	2.15616979486498	0.033336867547725	0.396322853259178	-3.82674640045108	up
MGRN1	0.211000745231233	3.89488982487693	2.15601063130254	0.0333496176935449	0.396322853259178	-3.82705634793639	up
FAM131C	-0.171281364123667	0.273662928837592	-2.1558181626889	0.0333650414657658	0.396322853259178	-3.82743112426079	down
GPR85	0.336689958754482	0.874998813312966	2.1557547235414	0.0333701266168735	0.396322853259178	-3.82755464676991	up
CABCOCO1	0.115857603373493	0.185275394973099	2.15564921590964	0.0333785853801932	0.396322853259178	-3.82776007359343	up
RTBDN	0.17277775100243	0.195967973366282	2.15518383409534	0.0334159182015419	0.396322853259178	-3.82866607804972	up
ZNF550	0.252326337798653	1.3914741124125	2.1550560482161	0.0334261754930753	0.396322853259178	-3.82891482020282	up
ZNF441	0.249254493544481	1.05247146661601	2.1548474852897	0.0334429225751787	0.396322853259178	-3.82932077042523	up
SULT2B1	-0.73066995841501	1.55487334509314	-2.15406287851841	0.0335059897655719	0.396322853259178	-3.83084762124605	down
YPEL1	0.131562789369058	0.587214735165514	2.15391179852455	0.0335181455115861	0.396322853259178	-3.83114156595603	up
POLR2F	0.26083387536299	1.19115489727307	2.15390052709389	0.0335190525530349	0.396322853259178	-3.8311634951583	up
LZTR1	0.231802342293936	3.5059144940832	2.15373862640358	0.0335320834741318	0.396322853259178	-3.83147847052869	up
GPR119	0.0060379588769392	0.00327291228843433	2.15330947025011	0.0335666462865522	0.396322853259178	-3.8323132831042	up
MTRNR2L12	-0.31745450881401	1.27562249501784	-2.15294213521887	0.0335962547748803	0.396322853259178	-3.83302771832705	down
CAPN3	0.514652169410152	2.82640886094076	2.15283740263127	0.0336047007373282	0.396322853259178	-3.83323139392268	up
KLF2	-0.354741775533029	2.74635337500984	-2.15274867850875	0.0336118571682771	0.396322853259178	-3.83340393047189	down
POLG2	0.256509734821384	1.77499977699195	2.15260243946116	0.0336236556016133	0.396322853259178	-3.83368829876111	up
SMG8	0.257879629750108	2.7548999820429	2.15258980442648	0.0336246751533042	0.396322853259178	-3.83371286731877	up
C12orf42	0.0172982363088755	0.0246325957415288	2.15174352486976	0.0336930245895703	0.396322853259178	-3.83535814108116	up
P2RY2	-0.285722173846	0.560295735431626	-2.15133186040059	0.0337263160542877	0.396322853259178	-3.83615825553899	down
ZC3H6	0.169016742891396	0.936071218896467	2.15122567201045	0.0337349081779543	0.396322853259178	-3.83636462155243	up
PDGFA	-0.597221534463159	2.56652458062339	-2.15121937183736	0.0337354180095939	0.396322853259178	-3.83637686498742	down
ELP2	0.246823916407156	3.08359839287258	2.15101923819947	0.0337516169890678	0.396322853259178	-3.83676577749641	up
VPS50	0.256262414855362	1.67464459416619	2.15079308053486	0.0337699304931384	0.396322853259178	-3.83720522190621	up
METTL23	0.200374612072155	3.68936321708002	2.1507729630622	0.0337715599572481	0.396322853259178	-3.83724430990273	up
UBL4B	-0.0840543939600926	0.184427099011136	-2.15074212023633	0.0337740582800968	0.396322853259178	-3.83730423647921	down
PLXNA2	-0.295373550587795	1.58529087589137	-2.14997041623357	0.0338366198530088	0.396563985752577	-3.83880337671839	down
CXCL10	0.85330569393522	3.24482111406014	2.14990028963938	0.0338423099512419	0.396563985752577	-3.83893958290367	up
TTLL1	0.269879817232359	3.23080463884932	2.14941021205566	0.0338820981981707	0.396563985752577	-3.8398913427673	up
ASGR1	-0.118520026455678	0.371216131553551	-2.14929729116508	0.0338912717278379	0.396563985752577	-3.84011061385108	down
TLCD4-RWDD3	0.0882138173745723	0.323466700420508	2.14923796025392	0.0338960925482037	0.396563985752577	-3.840225819092	up
GON4L	0.195629389989576	2.33888380561597	2.14854848009355	0.0339521585676194	0.396861723998297	-3.84156439831666	up
SUSD4	-0.26309563464639	0.432102195887132	-2.1484255140389	0.0339621661646613	0.396861723998297	-3.8418030875127	down
HABP2	-0.052337992227503	0.0652525004501382	-2.14762015443392	0.0340277736393075	0.397194619706359	-3.84336606201606	down
DDX59	0.28571411757882	2.30418596766001	2.14715673907379	0.0340655748947805	0.397194619706359	-3.84426517780476	up
CORO1A	0.523330674312577	2.80168405449224	2.14708573449031	0.0340713700250436	0.397194619706359	-3.84440292486924	up
PHB	0.22846470068357	5.43741759109467	2.14707836337396	0.0340719716771347	0.397194619706359	-3.84441722440749	up
IL12RB2	0.516624955547011	2.2022064817993	2.14652137069635	0.0341174617018079	0.397266779095903	-3.845497628534	up
PARP4	0.336016127493948	3.65737880441925	2.14636806313067	0.0341299916861025	0.397266779095903	-3.84579495589749	up
TASL	0.171916818394981	0.521509010152091	2.14601213882819	0.0341590971260082	0.397266779095903	-3.8464851670927	up
TPSB2	-0.519243296683368	1.29885051460493	-2.1459004242517	0.0341682369360076	0.397266779095903	-3.84670178337233	down
LIN28A	0.177867799858219	0.141569340325684	2.14575880048703	0.0341798267816672	0.397266779095903	-3.84697637925968	up
TMEM244	0.117644049006679	0.0937963781556625	2.14540989075939	0.0342083945091373	0.397362432770229	-3.84765281375112	up
S100A12	-0.605502975819275	1.15498059087366	-2.1451260952269	0.0342316461339011	0.397396257970386	-3.84820293684451	down
COX19	0.167571507534775	1.85188847103206	2.14465121378568	0.0342705842391675	0.397612039705971	-3.84912332187101	up
TRMT44	0.137411906967805	1.29319877220817	2.14291031399656	0.0344136585525109	0.398567891216378	-3.85249583513746	up
TET3	-0.201882205351644	1.54309111693684	-2.14263104381265	0.034436658236405	0.398567891216378	-3.85303661182003	down
E2F1	0.300765737320395	3.91311517580722	2.14255560946041	0.0344428730215944	0.398567891216378	-3.85318267131446	up
HAVCR1	0.0232987371097377	0.0257958953410194	2.14238694600702	0.0344567721579778	0.398567891216378	-3.85350922836925	up
COX6C	-0.244513972679075	5.2109991728407	-2.14223590695049	0.0344692230361421	0.398567891216378	-3.85380164213625	down
PCNX2	0.171301133998684	0.583273053202576	2.14140706663697	0.0345376177581623	0.398567891216378	-3.85540595435002	up
ZNF439	0.254562880872763	1.13133037320143	2.14130975108936	0.0345456558064751	0.398567891216378	-3.85559428225207	up
EIF5A	-0.20543460963802	7.59957929289017	-2.14128512774884	0.0345476898966829	0.398567891216378	-3.85564193282628	down
AIDA	0.269485112443168	2.44133858974572	2.14124077011797	0.034551354463231	0.398567891216378	-3.85572777152682	up
RREB1	-0.145881892100408	1.9848369122591	-2.14100892217865	0.0345705138570502	0.398567891216378	-3.85617640585568	down
MTMR8	0.0923087648486214	0.269885691499888	2.14085780180164	0.0345830070606112	0.398567891216378	-3.85646880553298	up
INTS10	0.302920067815126	2.93189318537027	2.14067934086801	0.034597765559575	0.398567891216378	-3.85681408166039	up
CCDC179	-0.201069399287833	0.212380497254703	-2.14027488976429	0.0346312333637805	0.398718348533615	-3.85759649369161	down
GBP2	0.554638185143633	3.29188704173444	2.13991957364824	0.0346606584501444	0.398822111188999	-3.85828374272882	up
TRAPPC3L	0.0141329670863869	0.0189498119459791	2.13922623643743	0.0347181387244088	0.399248378103296	-3.85962448944405	up
TPR	0.341650983395138	3.37480468579182	2.13882581738998	0.0347513725745175	0.399379129298006	-3.86039862275941	up
KRT19	-0.483800311120924	0.780889556868413	-2.13843738300553	0.0347836380522849	0.399379129298006	-3.86114945979566	down
CMC1	0.147147339558784	1.21531102927031	2.13828652591141	0.0347961760585548	0.399379129298006	-3.86144103046649	up
H2AC7	-0.275307725479798	0.962454202643066	-2.13801241111077	0.0348189682543011	0.399379129298006	-3.86197078080042	down
SKA1	0.251064472960007	1.99780023439822	2.13785918461186	0.0348317144192754	0.399379129298006	-3.86226687715698	up
CD2BP2	0.148052870112051	4.72479852156364	2.1374846588649	0.0348628864005589	0.399420067834654	-3.86299053286381	up
PCTP	0.207085311821519	2.04792014043885	2.13732513078682	0.0348761713443505	0.399420067834654	-3.86329873665912	up
NOSTRIN	-0.185682661429068	0.542914246423695	-2.1367525636694	0.034923888855251	0.399450000313582	-3.86440474762908	down
BAIAP2	-0.282245091816823	3.28011524424449	-2.13660961182559	0.0349358112198469	0.399450000313582	-3.86468084132986	down
LGALSL	-0.405856776357941	2.43731838765116	-2.1363461832626	0.0349577907270847	0.399450000313582	-3.86518957670931	down
TNRC6A	0.227750175055616	2.2602269407672	2.13631295457422	0.0349605640565168	0.399450000313582	-3.86525374415978	up
VSIG10L	-0.46201574352487	1.81851339487252	-2.13602863070938	0.0349843020566896	0.399485936177989	-3.8658027607483	down
WASF1	0.271378834205843	1.93892660356002	2.13578561350862	0.035004602453512	0.399485936177989	-3.86627196321306	up
CRLF1	-0.277376524269554	0.918613339291232	-2.13537377596259	0.0350390285162078	0.399645381873711	-3.86706700232825	down
PNPLA1	-0.277841758686522	0.42384130800015	-2.13503336680218	0.0350675059079249	0.399657359439832	-3.8677240457055	down
USP33	0.33130514686987	2.76781720766157	2.13487227282522	0.0350809894277466	0.399657359439832	-3.86803494919397	up
CD8B	0.469091074247551	1.08899180750277	2.13396356877941	0.0351571317978034	0.400291399222309	-3.86978830280733	up
KLF15	0.320133303641545	2.14822296558103	2.1336606522505	0.0351825456353242	0.40034745289631	-3.87037263201028	up
LZTFL1	0.265876983289466	1.58668015323602	2.13307179304386	0.0352319947612893	0.40056414620302	-3.8715083311923	up
LAMC2	-0.600142371567981	1.39412034466349	-2.13294568720682	0.0352425922470566	0.40056414620302	-3.87175150716058	down
TRIM36	0.138496373567486	0.513683310270311	2.13147476007825	0.0353664076634768	0.401737716819192	-3.87458699833772	up
PPP2R1A	-0.173099948912	5.5644178285493	-2.1308990652386	0.0354149692329442	0.401776508542957	-3.87569627355451	down
DTNA	0.211584862427014	0.62404081672862	2.13076265939942	0.0354264839232006	0.401776508542957	-3.875959066524	up
C1orf109	0.270863247163318	2.17102983349874	2.13051440486689	0.0354474486279639	0.401776508542957	-3.87643730245815	up
HTATSF1	0.335557658103387	4.48952316802045	2.13030691794617	0.0354649788075877	0.401776508542957	-3.87683696492957	up
DBH	0.0843945826585611	0.152885362848988	2.13021624571021	0.035472641889477	0.401776508542957	-3.87701160714983	up
ZXDC	0.186108500045979	2.13775837820993	2.12988948575976	0.035500269597772	0.401820873613993	-3.87764091756459	up
SMIM31	-0.0969946455157583	0.0767077293142576	-2.12949684207071	0.0355334924349347	0.401820873613993	-3.87839699765943	down
LYNX1	-0.585651621156416	2.07659009418026	-2.12944055554124	0.035538257222079	0.401820873613993	-3.87850537335343	down
MARCHF1	0.161553158603209	0.521292290441341	2.12913348061178	0.0355642615736537	0.401882326562202	-3.87909657818369	up
CSF2RA	0.475716793712806	1.52869500731917	2.1288682258232	0.0355867376776023	0.401903861702309	-3.87960720496591	up
MAPRE1	0.203700681529607	5.89317008688245	2.12787221308533	0.035671243588217	0.40262550966296	-3.88152405375937	up
GSE1	-0.247280502635273	2.33135751788312	-2.12732773509201	0.035717512740989	0.402903848894717	-3.8825715678118	down
CCDC185	-0.0436343827386502	0.0223290337204364	-2.12700511707698	0.0357449529599508	0.402903848894717	-3.88319213295514	down
IGDCC3	-0.0385921376994039	0.0576840355574195	-2.12657016445261	0.0357819766442628	0.402903848894717	-3.88402864103573	down
TAP2	0.388464124211883	3.39075724264346	2.1264307280438	0.0357938526564394	0.402903848894717	-3.88429677439671	up
DCTN6	0.278312037503933	3.4222100117839	2.12623529353636	0.0358105038504929	0.402903848894717	-3.88467256395102	up
CCDC142	0.140587183867632	1.1213636568978	2.12554678402756	0.0358692188650879	0.402903848894717	-3.88599620737497	up
EPHX3	-0.702245567064755	1.40908576617162	-2.12553992885528	0.0358698038818494	0.402903848894717	-3.88600938431622	down
PTDSS2	-0.229398837310285	3.15520164503149	-2.12525739976202	0.0358939219444545	0.402903848894717	-3.88655242507678	down
MRPS6	-0.34639311330336	3.6524114417921	-2.12511832281119	0.0359057993822787	0.402903848894717	-3.88681971654621	down
DNAH2	-0.238603382011118	0.479948304603881	-2.12458368167562	0.0359514904137061	0.402903848894717	-3.88784709268249	down
DNAH12	0.00884816058520907	0.0172391876324757	2.1243128871021	0.0359746519994897	0.402903848894717	-3.88836736644625	up
GPATCH1	0.141693068610268	1.94255755617545	2.12422348962779	0.0359823011717449	0.402903848894717	-3.88853911125239	up
OSBPL11	0.25621850372915	2.23013306086023	2.1239638394542	0.036004525758089	0.402903848894717	-3.8890378974313	up
MANSC4	0.121276782223553	0.11450168624118	2.12393707098287	0.0360068176626686	0.402903848894717	-3.88908931631414	up
MXD1	-0.250296499297846	1.53041734860575	-2.12365323403078	0.0360311274180749	0.402903848894717	-3.88963449518173	down
AMPH	0.335296272607517	0.738066471271528	2.12347201375431	0.0360466557953829	0.402903848894717	-3.88998253862866	up
ERCC4	0.164222895499487	1.08888480801913	2.12299681869122	0.0360874017271021	0.402903848894717	-3.89089504796408	up
RARS2	0.276948024617315	3.36784420306249	2.12287659431572	0.0360977167600506	0.402903848894717	-3.89112588332319	up
PGLYRP4	-0.458998153450471	0.742703425017924	-2.12287385403693	0.0360979519007042	0.402903848894717	-3.89113114462327	down
TAF9B	0.355050408746728	3.01710968762882	2.1226595956034	0.036116341308626	0.402903848894717	-3.89154249886955	up
TUSC2	0.168980184093825	3.84240144582483	2.12247362893643	0.0361323090517975	0.402903848894717	-3.89189950509604	up
RRP15	0.258439522222061	2.26862737321684	2.12227259255741	0.036149577598139	0.402903848894717	-3.89228540901704	up
GALM	0.470548963936778	2.67042473502941	2.12179378210783	0.0361907350137814	0.402912585653924	-3.8932043860378	up
TACC1	0.310428929915119	2.9387816091953	2.12159093171059	0.036208183768229	0.402912585653924	-3.89359365807454	up
PRRC2C	0.237246043115626	3.95238549716026	2.12141369082808	0.0362234356004345	0.402912585653924	-3.89393375736949	up
SSX2IP	0.298610749894667	1.65899270829238	2.12102173955614	0.0362571832921753	0.402912585653924	-3.89468576234069	up
SLAMF8	0.435077074318518	2.23021637296022	2.12090553428889	0.036267193991655	0.402912585653924	-3.89490869153684	up
CD5	0.360502700992089	1.07600811091748	2.12082546057875	0.0362740934673586	0.402912585653924	-3.89506229914964	up
DNAH6	0.138699624148278	0.131287874084725	2.1203500142149	0.0363150832286024	0.403120161464655	-3.8959742519966	up
SF3A1	0.253484807140547	4.84944253835047	2.1201302110595	0.036334046695632	0.403120161464655	-3.89639579294331	up
TGM1	-0.83661320275701	1.73042280226889	-2.11934411044121	0.0364019374103559	0.403488512958116	-3.89790305893983	down
LRRC8E	-0.0734596823490451	0.172391599730082	-2.11922091354515	0.0364125871064774	0.403488512958116	-3.89813922988271	down
EDEM2	0.223987102759861	4.54850222161098	2.11891889714586	0.0364387061612268	0.403488512958116	-3.89871814839295	up
BLM	0.251101119189196	1.50342096558872	2.11873738921256	0.0364544111625259	0.403488512958116	-3.89906603465047	up
SH3D21	0.296729970464333	2.1861408939901	2.1184783373781	0.0364768357939797	0.403488512958116	-3.89956249789344	up
AVL9	0.221993532694771	1.99259251946583	2.11831066790003	0.0364913563332071	0.403488512958116	-3.89988380068365	up
MPST	-0.343193440313095	2.61170468528707	-2.11752250274341	0.0365596800890921	0.403488512958116	-3.90139383990378	down
SDCBP2	-0.43590393930671	1.57428340770853	-2.11746949243556	0.0365642793641208	0.403488512958116	-3.9014953835022	down
CD37	0.383230285350175	1.94643903622646	2.11737378942942	0.036572584004903	0.403488512958116	-3.90167870098046	up
PALMD	-0.296464939090092	0.763438943277182	-2.11732003685231	0.0365772491065245	0.403488512958116	-3.90178165980772	down
ELK1	0.187067935191205	4.04997836658089	2.11648548831695	0.0366497442535747	0.403488512958116	-3.9033798655306	up
CHN2	0.293237480522421	0.847391942446961	2.11600959150309	0.0366911397774626	0.403488512958116	-3.90429097609757	up
OTUD7B	0.26905099500389	3.10185749538904	2.11567003689298	0.0367207003665028	0.403488512958116	-3.90494094335982	up
PLD6	-0.298616701273479	1.93889585289265	-2.11546155473944	0.0367388603801763	0.403488512958116	-3.90533996767102	down
CSF3R	0.191288719244045	0.71729870473741	2.11476356393361	0.0367997159410319	0.403488512958116	-3.9066756253743	up
TMEM159	-0.266234913910064	3.27713831910091	-2.11471432383388	0.0368040123124231	0.403488512958116	-3.90676983479019	down
GPX2	-0.581373428798169	1.18095391119228	-2.11453430366233	0.0368197233918772	0.403488512958116	-3.90711424423508	down
TLNRD1	0.289207931661313	3.97052632230812	2.11417463540486	0.0368511304289968	0.403488512958116	-3.90780227104491	up
CLASP2	0.296842101469973	2.20144623036376	2.11413497527375	0.0368545950565642	0.403488512958116	-3.90787813228336	up
PDE12	0.239119814233857	2.12349019107821	2.11412571438665	0.0368554041091541	0.403488512958116	-3.90789584616678	up
LENEP	0.0335749547422029	0.0515475709966627	2.11411428743639	0.0368564024151924	0.403488512958116	-3.90791770311824	up
GTF2H2	0.103950331685353	0.370437484336711	2.11383990241758	0.0368803808502881	0.403488512958116	-3.90844250191005	up
PRKCH	0.251345410547682	1.57894784443341	2.11326209683541	0.0369309191976426	0.403488512958116	-3.90954743042915	up
LRRC8D	0.280833314904915	3.34284661603278	2.11309293096793	0.0369457267759406	0.403488512958116	-3.90987087142772	up
CARTPT	0.00941266571792569	0.00604888808966857	2.11300363423021	0.0369535452456526	0.403488512958116	-3.91004159506535	up
P2RY13	0.204918501648737	0.593251217174046	2.11297986861438	0.0369556263098773	0.403488512958116	-3.91008703069171	up
CRBN	0.277843850318739	1.99696796767193	2.11294544329147	0.0369586409834501	0.403488512958116	-3.91015284495222	up
RAB7A	0.211540499361927	7.64889628133624	2.11289461059837	0.036963092861701	0.403488512958116	-3.91025002499748	up
PGLYRP1	0.0424871326564549	0.104987207923079	2.11285982363093	0.0369661397376921	0.403488512958116	-3.91031652819222	up
AGPAT1	0.26364429891414	5.3819428017786	2.11228741795562	0.0370163060257924	0.403654180576434	-3.91141066807514	up
GRIN2C	-0.114908041457475	0.259733907591826	-2.11198802547226	0.0370425685364231	0.403654180576434	-3.9119828418196	down
LILRB1	0.265834657661605	0.686327658893863	2.11162694528164	0.0370742636565855	0.403654180576434	-3.91267280933835	up
TAMM41	0.115028143518566	1.37318321782813	2.11121497693387	0.0371104542691346	0.403654180576434	-3.91345988447326	up
H2BC6	-0.0990714862711186	0.313892784800774	-2.11114434726604	0.0371166620095803	0.403654180576434	-3.9135948100089	down
TLE1	0.400480704447985	3.32185784643938	2.11068496810516	0.0371570593737329	0.403654180576434	-3.91447227229325	up
TNFAIP3	0.437342216868504	2.66203243417025	2.11035017169103	0.0371865249621837	0.403654180576434	-3.91511165855887	up
PTPRF	-0.528318933287207	2.90051071389828	-2.11023431573285	0.0371967261968037	0.403654180576434	-3.91533289593756	down
MFSD3	-0.323199214322957	3.71774260818202	-2.11013929493833	0.0372050946775792	0.403654180576434	-3.91551433841103	down
SLC26A3	0.00960881643994008	0.0177802669522484	2.11011963629402	0.0372068262171919	0.403654180576434	-3.9155518757153	up
PTK2B	0.258522408438219	1.81853262214782	2.11008942730624	0.0372094871700074	0.403654180576434	-3.91560955780681	up
SLC7A8	-0.463710728169894	4.43700794337066	-2.10964161347335	0.0372489520399206	0.403654180576434	-3.91646454059383	down
ST3GAL5	0.382456651363212	4.29057257873418	2.10810732841528	0.0373844394137959	0.403654180576434	-3.91939259698162	up
IDH3A	0.258289503861035	2.25624957241978	2.10806723844657	0.037387985315048	0.403654180576434	-3.91946907927507	up
KRT7	-0.346237548530295	0.496540764089776	-2.10771207345705	0.0374194118390349	0.403654180576434	-3.92014659303141	down
SAMD13	0.223540883291417	0.838240089417476	2.10725499714376	0.0374598894667795	0.403654180576434	-3.92101835956673	up
PHC3	0.192226340716639	1.17867261022389	2.10705900904265	0.0374772572960613	0.403654180576434	-3.92139210824855	up
TFIP11	0.218640102980475	3.25067112995894	2.10573889333277	0.0375944228316688	0.403654180576434	-3.92390873676575	up
TOPBP1	0.339066128171078	2.79562980365871	2.10552942648127	0.0376130428790223	0.403654180576434	-3.92430792546719	up
PEX19	0.216954087525874	4.21249185741345	2.10508024763115	0.0376529983756658	0.403654180576434	-3.92516381976084	up
TXNRD1	0.319403385592451	3.77914209302018	2.10493012041727	0.0376663607020687	0.403654180576434	-3.92544984459233	up
SLC15A1	-0.35003385737794	0.503248236708855	-2.1045756395823	0.037697928106692	0.403654180576434	-3.9261251332856	down
STX2	0.283119122445995	2.61183125644065	2.10444193148456	0.0377098410749877	0.403654180576434	-3.9263798212225	up
HTN1	0.1936268009178	0.221723932206819	2.10401679249489	0.0377477412002411	0.403654180576434	-3.9271895300519	up
ESCO2	0.21639030070978	0.800000417920775	2.10401085005101	0.0377482711877372	0.403654180576434	-3.92720084681827	up
ZNF81	0.128408658168534	0.644123162559848	2.10378256161616	0.0377686363620962	0.403654180576434	-3.92763557627438	up
FAM83H	-0.346876390782764	3.72582753210279	-2.10367199281396	0.037778503400387	0.403654180576434	-3.92784611683815	down
FYB1	0.405618749392292	1.7558125734456	2.10308851942035	0.0378306087669441	0.403654180576434	-3.92895697528526	up
GBP1	0.659742201399543	2.8652303611233	2.10277787894404	0.037858374879335	0.403654180576434	-3.92954827993356	up
C1orf54	0.246933683351138	2.26402665749227	2.10276715426862	0.0378593338015333	0.403654180576434	-3.92956869294416	up
KCNH7	0.0064571329946762	0.0111398972903371	2.10265077824356	0.0378697406436874	0.403654180576434	-3.92979019329595	up
DCBLD2	0.424522702269832	3.07389665299108	2.10262756746741	0.0378718165457733	0.403654180576434	-3.92983436939692	up
GOLGA1	0.199291948072786	2.41089088042339	2.10254395099176	0.0378792957660022	0.403654180576434	-3.92999350944624	up
BCKDHB	0.251368783879589	1.94428232798941	2.10250678612924	0.0378826204504004	0.403654180576434	-3.93006424027607	up
MAL2	-0.647261856687604	1.36627924454734	-2.10242921179824	0.0378895608854122	0.403654180576434	-3.93021187326919	down
RAB28	0.317338307131986	2.9537382815441	2.1018423679402	0.0379421002885741	0.403654180576434	-3.93132854414596	up
GPLD1	-0.103795845995096	0.25996123827403	-2.10182660593236	0.0379435123077989	0.403654180576434	-3.93135853281801	down
TENM3	0.386611096767737	0.883263835826248	2.10171989184522	0.0379530733445821	0.403654180576434	-3.93156156079028	up
RNF223	-0.185434970558276	0.253851367243764	-2.10151642726447	0.0379713084896602	0.403654180576434	-3.93194863446247	down
DGKQ	0.208886935205328	3.07211145329524	2.10137759807556	0.0379837551417177	0.403654180576434	-3.93221272525197	up
CNR1	0.2643290523472	0.335056947351093	2.10071235925831	0.0380434455950317	0.403654180576434	-3.93347796857878	up
PHF8	0.183874603767599	2.37040334399223	2.10070568544915	0.0380440448312855	0.403654180576434	-3.93349065989716	up
PREX2	-0.102917509846977	0.196223711028078	-2.10069093707962	0.0380453691050541	0.403654180576434	-3.93351870615617	down
SLC5A4	0.694046609306263	1.11056974936533	2.10036786609387	0.0380743880119511	0.403654180576434	-3.93413302939815	up
GSC2	-0.0319211470558853	0.0276278637869361	-2.1002907314606	0.0380813192272198	0.403654180576434	-3.93427968902194	down
SMIM5	-0.182697757268514	0.391843256406123	-2.1001763429062	0.0380916000336829	0.403654180576434	-3.93449717216849	down
TPCN1	0.233530211234279	3.25797958948585	2.09998670508733	0.0381086492303946	0.403654180576434	-3.93485770036454	up
CDC42BPA	0.308657458172068	2.49861047591748	2.09977549462384	0.0381276456402508	0.403654180576434	-3.93525920614386	up
BCL11A	-0.242196484735603	0.473428724318578	-2.09947858019274	0.0381543641310678	0.403654180576434	-3.93582357054635	down
COQ3	0.209551608595201	2.48275559919415	2.09926045916341	0.0381740025126491	0.403654180576434	-3.93623812073688	up
ADI1	-0.232743907235117	4.08600091880226	-2.09922229394982	0.03817743958811	0.403654180576434	-3.93631065163062	down
INHBE	-0.0660631002425588	0.145587898198158	-2.09896264314932	0.0382008302544946	0.403654180576434	-3.9368040717078	down
CDC42SE2	0.259228050774061	2.65536894598754	2.09859711712067	0.0382337796441163	0.403654180576434	-3.93749859416714	up
GIPC3	-0.41783130201208	1.73581439290911	-2.09856335784992	0.0382368240212724	0.403654180576434	-3.93756273332464	down
SERPINB5	-0.85636517655552	1.86580045070193	-2.09848368090559	0.0382440100369982	0.403654180576434	-3.93771410761736	down
LDLRAD4	-0.232494632437811	0.73890190182811	-2.09837700107306	0.0382536332503312	0.403654180576434	-3.93791677513182	down
BACE1	-0.280895551719272	2.57377935289926	-2.09825664589956	0.0382644925746991	0.403654180576434	-3.93814541138095	down
AQP1	-0.581259066830662	4.51148477895171	-2.09776190754928	0.0383091594137606	0.403654180576434	-3.93908512963752	down
PLGLB2	-0.00870769094997744	0.0110012837362874	-2.09764165456579	0.038320023094532	0.403654180576434	-3.93931351050175	down
NIT1	0.175804290741687	3.24472302123468	2.09761940536879	0.0383220333830054	0.403654180576434	-3.93935576419722	up
TMPRSS15	0.0101130978496302	0.0134615021696105	2.09752203789723	0.0383308319255056	0.403654180576434	-3.93954067101319	up
TACC3	0.251896991666859	3.26574902756652	2.09743257282898	0.0383389179082824	0.403654180576434	-3.93971056375698	up
ATP1B3	-0.286420661656879	6.18276205121948	-2.09707417767463	0.0383713249306473	0.403654180576434	-3.94039108398753	down
FGF18	-0.174488789435754	0.239999714110128	-2.09702788275724	0.0383755127593837	0.403654180576434	-3.94047898095425	down
MMP15	-0.494159991547566	3.88720957974253	-2.09699971162641	0.0383780613069465	0.403654180576434	-3.94053246666858	down
CLEC17A	0.105359735938295	0.133264667622302	2.09690003360839	0.0383870800139506	0.403654180576434	-3.94072171009438	up
AGO4	0.205126799704652	1.94559228246199	2.09666672969443	0.0384081961208523	0.403654180576434	-3.94116461642014	up
CLDN17	-0.177320525974511	0.179678263796341	-2.09659945514887	0.0384142869333386	0.403654180576434	-3.94129232266942	down
CGB3	0.0461379148730787	0.0847666599577833	2.09640188357033	0.0384321792174711	0.403654180576434	-3.9416673481268	up
SH2D1B	0.139130774831212	0.201208764214009	2.09627745191651	0.0384434515620623	0.403654180576434	-3.94190352460196	up
FCRL5	0.171540891532019	0.222407329780425	2.0960284768716	0.0384660149307581	0.403654180576434	-3.94237605112575	up
CFAP91	0.0964785707512005	0.154961577807662	2.09578616597732	0.0384879853214309	0.403654180576434	-3.9428358805338	up
INF2	-0.253871391567703	4.01464063415655	-2.09545996555624	0.0385175790792018	0.403654180576434	-3.94345482890126	down
ALOX12B	-0.650609463444077	1.11477977851944	-2.09512822623136	0.0385476954555135	0.403654180576434	-3.9440841966353	down
SDR9C7	-0.606966753932073	1.05505563822289	-2.09457136563281	0.0385982947054566	0.403654180576434	-3.94514045395221	down
MRNIP	0.208268206734537	1.35230432187329	2.09413167458931	0.0386382877557922	0.403654180576434	-3.94597428165439	up
GPATCH8	0.206895647600355	2.83296862280566	2.09399215498737	0.0386509855249916	0.403654180576434	-3.94623883238712	up
ATP2C2	-0.215307173446328	0.329665482240343	-2.0938779037294	0.0386613862840425	0.403654180576434	-3.9464554584208	down
APOBEC3B	0.370849748526803	2.39630068886829	2.0938773549924	0.0386614362436342	0.403654180576434	-3.94645649882717	up
DHCR7	-0.490689481325787	3.0628248596062	-2.09382585733772	0.0386661250794534	0.403654180576434	-3.94655413736648	down
RHCG	-0.837933610002935	2.07423306987881	-2.0935715568687	0.0386892861965274	0.403654180576434	-3.94703625382785	down
SLC9A3R2	-0.333811599399673	3.16060582090395	-2.09354295334254	0.0386918920895093	0.403654180576434	-3.94709047857318	down
CECR2	-0.115440744587469	0.273196833459531	-2.09349683710728	0.0386960937772372	0.403654180576434	-3.94717790137063	down
TRMT6	0.259753121213762	2.83197369693597	2.09267592169008	0.0387709538748309	0.40421926190312	-3.94873382025396	up
PTPRO	0.0914367102309792	0.256818291078443	2.09231109817405	0.0388042625289766	0.404318239526295	-3.9494251078465	up
TNFRSF1A	-0.229780993965167	4.8161363565219	-2.0920601547941	0.0388271881542674	0.404318239526295	-3.94990054508001	down
ERLIN2	0.278564403787825	2.56015096935911	2.09187137504155	0.0388444423409898	0.404318239526295	-3.95025817272658	up
TATDN3	0.273117060290976	2.42805576908877	2.09166597451068	0.0388632231461962	0.404318239526295	-3.9506472535099	up
SFT2D2	0.25114229168847	3.25119737036575	2.09117663023617	0.0389079978830224	0.404478215408165	-3.95157405497295	up
C2CD4A	-0.0435593677135364	0.0587829984804763	-2.09087490960255	0.0389356273021851	0.404478215408165	-3.95214540469643	down
HAGH	0.190598734265779	3.03620130430058	2.09057147551069	0.0389634306736665	0.404478215408165	-3.95271992297973	up
VAV1	0.300929480550225	1.14838496812351	2.09052369177685	0.0389678106093193	0.404478215408165	-3.95281038914252	up
NKAPL	-0.200456605149976	0.296202593641786	-2.09022158416357	0.0389955121096163	0.404478215408165	-3.95338230809153	down
MTG2	0.185552091216203	3.28178128442467	2.09014199417334	0.0390028128687165	0.404478215408165	-3.95353296705273	up
MYOC	-0.521102471780559	0.386408010894317	-2.08969758739752	0.0390435997774713	0.404686393873865	-3.95437410524216	down
ABCC2	0.443614079251917	2.09773226518289	2.0890738504363	0.0391009072791794	0.404911050854356	-3.9555543893092	up
VPS37A	0.278367096084037	2.19683488016076	2.08876427084159	0.0391293776269421	0.404911050854356	-3.95614008034715	up
MALL	-0.240694609971285	0.477133308906684	-2.08823234368957	0.0391783377646875	0.404911050854356	-3.95714624327917	down
ATG9B	-0.192060889689557	0.584058611319022	-2.08816565115811	0.0391844800619844	0.404911050854356	-3.95727237849857	down
TMEM39A	0.240939206583865	2.55476911170523	2.08793575806849	0.0392056592803324	0.404911050854356	-3.95770714576877	up
PRDM4	0.194648010889714	3.12438680192504	2.0879324615397	0.039205963049285	0.404911050854356	-3.95771337975149	up
DUOXA1	-0.543663664934046	1.04215184788137	-2.08788491753524	0.039210344365669	0.404911050854356	-3.95780328802075	down
HK3	0.286930852325924	1.0299047312853	2.08697150778647	0.0392945996003192	0.40521712094844	-3.95953023101314	up
A2ML1	-0.708265271275277	1.31147285728334	-2.08677604985279	0.0393126493734983	0.40521712094844	-3.95989968471728	down
GBP4	0.593684584844582	2.21347972059882	2.08660206580895	0.0393287221229164	0.40521712094844	-3.96022852191602	up
APOL1	0.658614008393102	3.8583348545539	2.08649071504039	0.039339011742505	0.40521712094844	-3.96043896640016	up
UCKL1	0.248473005889247	3.7379382174443	2.08633271295272	0.0393536162610975	0.40521712094844	-3.96073756067985	up
CD3E	0.57032895312945	2.08333987545997	2.08616257965822	0.0393693473166508	0.40521712094844	-3.96105905751002	up
CELA2A	0.0169972883636091	0.0292859354266708	2.08589996854978	0.0393936397887743	0.40521712094844	-3.96155526032834	up
MED8	0.183382451836628	4.1553189923944	2.08573163277473	0.0394092182406972	0.40521712094844	-3.96187330012976	up
UHMK1	0.351954961822072	3.63039164385763	2.08506887101591	0.0394706043743425	0.40521712094844	-3.963125239357	up
GLI2	-0.188272263077985	0.281578922323955	-2.08497078186427	0.0394796965502086	0.40521712094844	-3.9633104961841	down
GP9	-0.0136050547537162	0.00976504046165609	-2.08479382046536	0.0394961041908031	0.40521712094844	-3.96364469549521	down
PPARA	0.214984742333659	1.54032583432483	2.08463996789791	0.0395103739797392	0.40521712094844	-3.96393523165928	up
FZD8	-0.291812632030512	0.675220324757401	-2.08462115728906	0.0395121189636979	0.40521712094844	-3.96397075238505	down
CCP110	0.220915723510195	1.17019093617286	2.08442475319375	0.0395303425390382	0.40521712094844	-3.96434161152336	up
CCDC66	0.171851677981532	0.926926721258417	2.08369154111836	0.0395984383893299	0.405549281879696	-3.96572581313245	up
ARHGAP40	-0.184046611958489	0.264265972799463	-2.08324843068408	0.0396396404658733	0.405549281879696	-3.96656212727247	down
CTBP1	0.169661009043315	4.07259557089673	2.08321033228827	0.0396431847203508	0.405549281879696	-3.96663402550445	up
TM6SF2	-0.150857540140355	0.309522733510963	-2.08312515149298	0.0396511099886407	0.405549281879696	-3.96679477197331	down
RAD17	0.263442750945325	2.6848872492348	2.08293532242921	0.0396687766959741	0.405549281879696	-3.96715298072939	up
APBB1IP	0.328813388791322	1.27529929001704	2.08230134589575	0.0397278277162336	0.405549281879696	-3.9683490821366	up
CCDC115	0.201171149866385	3.71835753034407	2.08222988677526	0.0397344884364891	0.405549281879696	-3.96848388064989	up
SNX14	0.286888634685841	2.47879566436419	2.08217866147772	0.0397392637491076	0.405549281879696	-3.96858050803016	up
SPAG7	-0.19792414730555	4.21221397197817	-2.08188288001832	0.0397668466798183	0.405549281879696	-3.96913840436812	down
CTSS	0.519030796583687	3.75001420436387	2.0818456952268	0.0397703154919387	0.405549281879696	-3.96920853634816	up
IL17REL	0.0380273828967572	0.034442882342935	2.08136165717761	0.0398154931196841	0.405798176615747	-3.97012134646361	up
MCTP2	0.211561683725135	0.450261877032638	2.08030255935284	0.0399144979385063	0.406425532237173	-3.97211793932996	up
TTLL13P	0.0192219693913384	0.0613806131601408	2.08025818542101	0.0399186506481285	0.406425532237173	-3.97220157197572	up
VPREB3	0.29162765981743	0.586900218912638	2.08000879791743	0.039941996354994	0.406451419158267	-3.97267156835949	up
GPR12	-0.128501699057306	0.099844957888815	-2.07947207909115	0.0399922796236647	0.406709999327381	-3.97368289503392	down
ATP6V0E2	0.431834633886082	4.44036372942601	2.07929331207513	0.0400090397536711	0.406709999327381	-3.97401968843201	up
CLCNKB	-0.0835352845498493	0.113260184013728	-2.07835650288695	0.0400969682467964	0.407225938601775	-3.97578418394569	down
RASL12	-0.212845735257524	1.0937118317992	-2.07824697800452	0.0401072590495987	0.407225938601775	-3.97599042829007	down
NECTIN4	-0.550764770882823	1.34532560381099	-2.07777135731541	0.0401519740568246	0.407225938601775	-3.97688594555141	down
CERS2	0.224311761466333	5.14311623269094	2.07770795342261	0.0401579381491496	0.407225938601775	-3.97700531069537	up
AKR1B15	-0.222346293701345	0.312150155071381	-2.0775693896037	0.0401709748186239	0.407225938601775	-3.97726616145361	down
NCKAP1L	0.312392879497441	1.24908905152011	2.07742195030446	0.0401848505284176	0.407225938601775	-3.9775437030761	up
TP53AIP1	-0.301503053374773	0.490945366202175	-2.0761812065249	0.0403017820024038	0.408199179244668	-3.97987857989327	down
TACSTD2	-0.906574753574281	2.40919053411318	-2.07583671968999	0.040334299350414	0.408316860470668	-3.98052662100484	down
TMEM94	0.215620284869127	3.72780074151222	2.07536932550986	0.0403784544382682	0.40855217131791	-3.98140571514823	up
CTSW	0.519891929000822	1.87505661901528	2.07485534917181	0.0404270581632492	0.408609326892128	-3.98237221345002	up
SMIM43	0.0743733477584381	0.108999570814534	2.07464122554525	0.0404473214183124	0.408609326892128	-3.98277479393228	up
PLPBP	0.226305567645941	3.53042383559282	2.07446819031477	0.0404637027172695	0.408609326892128	-3.98310009502076	up
PROM2	-0.619001185950725	1.24349133134541	-2.0743085634946	0.0404788196965404	0.408609326892128	-3.98340016664127	down
ZNF684	0.153020285797913	0.992616774347307	2.07392449664687	0.0405152114954449	0.408609326892128	-3.98412206109847	up
WDR18	-0.250554408446659	4.08748442669339	-2.07370591208955	0.0405359357749067	0.408609326892128	-3.984532859288	down
KLC3	-0.432988896416647	0.85174449276874	-2.07355087250453	0.0405506407996028	0.408609326892128	-3.984824209794	down
EDDM3A	0.00852142749998014	0.0101833750865557	2.07354274435367	0.0405514118560669	0.408609326892128	-3.98483948367037	up
VPS8	0.191563017729984	2.20937474464854	2.07303491071464	0.0405996112134497	0.40888412571566	-3.98579366176796	up
NUP205	0.266769202520867	3.55264335142659	2.07280428116484	0.0406215169163865	0.408893970897661	-3.98622692518238	up
PIK3AP1	0.329336913924932	1.33521428571222	2.07247253031227	0.0406530451643758	0.409000616077021	-3.98685007877212	up
GAREM2	-0.285400853433389	1.84310686263241	-2.07212148230701	0.0406864302412274	0.409125822981524	-3.98750938013429	down
TMOD2	0.299589627575616	1.14810429887229	2.07140006455938	0.0407551119062557	0.409352172153261	-3.98886394946331	up
C16orf89	-0.475463918689069	0.826561450599723	-2.07103100149164	0.0407902866066115	0.409352172153261	-3.98955675315446	down
ELN	-0.376200874673054	1.08193505360208	-2.07075892524354	0.0408162343839637	0.409352172153261	-3.99006742109981	down
CPA3	-0.317306384479775	0.654735066422987	-2.07044646532056	0.0408460510336464	0.409352172153261	-3.9906538104627	down
TDRKH	0.259676654103254	1.52660815625466	2.07035007800295	0.0408552526206984	0.409352172153261	-3.99083468287828	up
PPL	-0.755344422882246	2.12014560207509	-2.07013173300345	0.0408761034514955	0.409352172153261	-3.99124438236917	down
PMS2	0.241748153001617	2.29469106123714	2.06992708955739	0.040895654156386	0.409352172153261	-3.99162833648565	up
FAF1	0.179231631329726	3.04124071878825	2.06990612445067	0.0408976575211747	0.409352172153261	-3.99166766946667	up
NDRG3	0.221433336903012	3.92843757084479	2.06963860505851	0.04092322830404	0.409352172153261	-3.9921695349191	up
KCNF1	-0.0867649940595009	0.109733671861424	-2.06931515326835	0.040954163721562	0.409352172153261	-3.99277624991595	down
EIF3F	-0.204547022283691	4.0779962926237	-2.06868347702617	0.0410146361417348	0.409352172153261	-3.99396086646444	down
SLC1A1	-0.302495986861956	0.811317147272621	-2.06825616872867	0.0410555872498828	0.409352172153261	-3.99476203269628	down
LYRM2	0.280280894133988	2.22867191298646	2.06765274936988	0.0411134758036294	0.409352172153261	-3.99589313346388	up
TYW3	0.277039703470172	2.40860403717521	2.06712998156812	0.0411636837988438	0.409352172153261	-3.99687280933548	up
H2AC8	-0.367468515123764	1.16967973427882	-2.06678843658524	0.0411965151217894	0.409352172153261	-3.9975127478007	down
SRGAP2C	0.225379742711323	1.33070769561053	2.06628716835536	0.0412447407239532	0.409352172153261	-3.99845177735444	up
MRPL53	0.153696281979152	1.67187453971599	2.06627417430186	0.0412459914898005	0.409352172153261	-3.99847611643461	up
JMJD7	0.0303231616549851	0.100431990742313	2.06616698778784	0.0412563101623618	0.409352172153261	-3.99867688146634	up
FBLL1	-0.411998081751298	1.55988421357862	-2.06615483015385	0.0412574806981692	0.409352172153261	-3.99869965264363	down
TTK	0.260145019588742	1.51147519096722	2.06598584435044	0.0412737535892235	0.409352172153261	-3.99901614933704	up
NKTR	0.324454653341094	1.86967563310974	2.06591861869668	0.0412802287767759	0.409352172153261	-3.99914205092759	up
ECSCR	-0.215386037314002	1.13326118620074	-2.0659036892369	0.0412816669035498	0.409352172153261	-3.99917001061775	down
RPH3AL	-0.101932131488706	0.332476412638525	-2.06576484321443	0.0412950437412301	0.409352172153261	-3.99943003069143	down
WDR19	0.23925387810616	1.85617568861503	2.06561650472778	0.041309339224982	0.409352172153261	-3.99970780980372	up
SAMHD1	0.470465318949006	3.14573257790861	2.0653457085882	0.0413354470022628	0.409352172153261	-4.00021485630524	up
DGKA	-0.263929424243688	1.52140859162447	-2.0651167433392	0.0413575328709127	0.409352172153261	-4.00064352986048	down
RNF225	-0.205975239047093	0.257017895782499	-2.06488656161082	0.0413797462969708	0.409352172153261	-4.00107443698688	down
ADCK5	-0.233966711178138	2.44854277351169	-2.06476498729111	0.0413914828236552	0.409352172153261	-4.00130200999113	down
ZMAT1	0.256640177408347	0.697888040601976	2.06472924523841	0.0413949338293427	0.409352172153261	-4.00136891262375	up
JUNB	-0.383592261456966	5.30255326550975	-2.06466747332594	0.041400898681108	0.409352172153261	-4.00148453592248	down
EEF1AKMT1	-0.214771049185951	2.43684284338661	-2.06455684383674	0.0414115831888163	0.409352172153261	-4.00169160182079	down
NUGGC	0.126031242161034	0.1722510842123	2.06455679365037	0.0414115880363136	0.409352172153261	-4.00169169575264	up
BBIP1	0.138633095571745	0.905186896172036	2.06439915539063	0.0414268167066916	0.409352172153261	-4.00198673066448	up
ANPEP	-0.31450216096984	2.27789679268617	-2.06438470747789	0.0414282126903043	0.409352172153261	-4.00201377026567	down
ZNF841	0.279153438883951	1.68084547813795	2.06390197933742	0.0414748779935792	0.409352172153261	-4.00291710728045	up
GPR87	-0.475183261811365	0.882766713448966	-2.06389699499967	0.0414753600646158	0.409352172153261	-4.00292643354172	down
ANKHD1	0.0672123908523551	0.437974503363357	2.06380613239144	0.0414841488823552	0.409352172153261	-4.00309644416579	up
HYAL4	-0.134125778240161	0.133589902788325	-2.06313114943799	0.0415494876761604	0.409621516663708	-4.0043591719326	down
CEP170	0.335685417547589	2.44864183436968	2.06306777165589	0.041555627223289	0.409621516663708	-4.00447771677532	up
HLA-DQB2	0.56988593657772	2.65201300122531	2.06267056222986	0.0415941235311108	0.409621516663708	-4.00522060023777	up
IGLL5	0.887128844131348	2.07117854602143	2.06248612074237	0.0416120094378998	0.409621516663708	-4.00556550848328	up
NCAPG2	0.320653258238464	2.76943550687912	2.06244218097108	0.0416162713981707	0.409621516663708	-4.00564767231608	up
ACOT4	-0.251437154513546	1.0248337340147	-2.06201812599047	0.0416574220926374	0.409754593536334	-4.00644053841975	down
JUP	-0.794953070353817	4.51283995508274	-2.06187070682991	0.041671735968712	0.409754593536334	-4.00671613663214	down
GYG2	0.49199757392028	4.99187049624883	2.06133915732033	0.041723382606285	0.41005606104708	-4.00770971142419	up
FAM83A	-0.55670751207545	1.01780253280611	-2.05992804645764	0.0418607562306743	0.411186728243523	-4.0103462258755	down
ATP5MF-PTCD1	-0.0203158271134557	0.0665359677604257	-2.05972536448605	0.0418805194597508	0.411186728243523	-4.01072478005013	down
REG3G	-0.303549583618151	0.388829837516133	-2.05912231235392	0.0419393695856777	0.411365211940258	-4.01185091337514	down
ZNF267	0.21814887465407	1.30671407166939	2.05869920178906	0.0419807020902953	0.411365211940258	-4.01264084500051	up
CBFA2T2	0.177485258702349	2.25003331688491	2.05865089770541	0.0419854230059045	0.411365211940258	-4.0127310174448	up
TMEM123	-0.511389421431719	4.22434097591995	-2.05855549334628	0.0419947485237749	0.411365211940258	-4.01290910939893	down
TAS2R3	0.0108774322515604	0.0123359913360821	2.05839554635016	0.0420103868984156	0.411365211940258	-4.01320766652727	up
PPP1CA	-0.225763013107269	6.10585772388061	-2.05792762226053	0.04205616558346	0.411365211940258	-4.01408097155393	down
SHISAL1	-0.267423610163447	0.534511681734375	-2.05791485413827	0.0420574153342817	0.411365211940258	-4.01410479864544	down
OR2I1P	0.642367580491034	2.02255838625127	2.05781555881421	0.0420671355029499	0.411365211940258	-4.01429009289581	up
ZC3H10	0.119312843605643	1.28251979708044	2.05739271674681	0.0421085497383117	0.411564204495815	-4.01507906337712	up
[truncated: 17,539 more rows]
