# Supplementary material for: Developing a prognostic model for skin melanoma based on the persistent tumor mutation burden and determining IL17REL as a therapeutic target
Source: J Cancer Res Clin Oncol. 2024 Jun 20;150(6):313. doi: 10.1007/s00432-024-05843-x (PMC11189994; doi:10.1007/s00432-024-05843-x)
Supplement: Supplementary file 4 — Supplementary file4 Supplementary Table 3: The differential classification of groups into low- and high-risk categories. (XLSX 1857 KB) [file 432_2024_5843_MOESM4_ESM.xlsx]

## Sheet: Sheet1
	logFC	AveExpr	t	P.Value	adj.P.Val	B	Diff
CEP250	0.429909	2.03117	5.36393	4.82879e-07	0.00943449	5.95791	up
HDAC6	0.318314	2.736	4.6373	1.01408e-05	0.0707991	3.22252	up
REPS2	0.317414	0.6863	4.55804	1.39196e-05	0.0707991	2.93897	up
EPOP	-0.563055	1.6098	-4.54626	1.45869e-05	0.0707991	2.89707	down
RARG	-0.655496	3.60619	-4.49145	1.81183e-05	0.0707991	2.70316	down
NXN	-0.8521	2.47467	-4.42299	2.37003e-05	0.072869	2.46313	down
CDC42EP5	-0.847242	2.69277	-4.37023	2.9101e-05	0.072869	2.27981	down
ELFN1	-0.924963	1.63255	-4.36341	2.98795e-05	0.072869	2.25625	down
WDR17	0.240555	0.276714	4.28667	4.01557e-05	0.072869	1.99255	up
NXPH4	-0.909215	1.57335	-4.25059	4.60904e-05	0.072869	1.86968	down
KCTD13	0.342838	2.5754	4.2137	5.30289e-05	0.072869	1.74475	up
AMN	-0.22868	0.196074	-4.21105	5.35639e-05	0.072869	1.73581	down
JAG2	-0.700228	2.23976	-4.19872	5.61224e-05	0.072869	1.69426	down
POU1F1	0.0262805	0.025255	4.19144	5.76883e-05	0.072869	1.66976	up
ENPP1	0.61697	1.34608	4.16966	6.2626e-05	0.072869	1.59666	up
RAD54L2	0.30683	2.1995	4.15544	6.60675e-05	0.072869	1.54906	up
ENTPD4	0.499629	3.08604	4.12941	7.28402e-05	0.072869	1.46224	up
SORCS2	-0.68245	0.707333	-4.1252	7.39981e-05	0.072869	1.44822	down
KLRG1	0.246644	0.518174	4.12383	7.43791e-05	0.072869	1.44365	up
NRARP	-0.692597	1.30966	-4.11951	7.55882e-05	0.072869	1.42931	down
KCTD7	0.445019	2.05808	4.10242	8.05671e-05	0.072869	1.3726	up
BIN3	0.597003	3.04406	4.09752	8.20513e-05	0.072869	1.35637	up
MDFI	-1.10873	2.20279	-4.06859	9.13626e-05	0.0763003	1.26085	down
INTS3	0.42333	2.84225	4.0617	9.37255e-05	0.0763003	1.23817	up
RAB41	0.202804	0.488411	4.04972	9.79728e-05	0.0765677	1.19881	up
PXDN	-0.894062	2.0615	-4.03864	0.000102066	0.0766989	1.16246	down
F12	-0.698945	1.57417	-4.02494	0.00010735	0.0776816	1.11765	down
TLCD4	0.426761	0.487892	4.0124	0.000112418	0.0784438	1.07671	up
NLRC3	0.370103	0.673659	3.94291	0.000144915	0.0926993	0.851514	up
RHOBTB2	0.430753	3.07038	3.94139	0.000145721	0.0926993	0.846598	up
FAXC	0.415438	0.980219	3.92462	0.000154859	0.0926993	0.79271	up
SERPINH1	-0.615145	5.77866	-3.92261	0.00015599	0.0926993	0.786265	down
TTI1	0.340989	3.15066	3.92159	0.000156571	0.0926993	0.782971	up
TTC24	0.165504	0.176664	3.91221	0.000161973	0.0930771	0.752926	up
GDI1	0.319501	5.32908	3.89744	0.00017085	0.0953735	0.705674	up
ARID3B	0.268447	0.872516	3.88519	0.000178555	0.0969059	0.666623	up
GRIPAP1	0.275799	3.13368	3.87245	0.000186924	0.0987057	0.626086	up
ACTR5	0.264199	2.62352	3.84493	0.000206296	0.106069	0.538849	up
PPP1R16B	0.678635	1.22918	3.82456	0.000221855	0.107317	0.474554	up
LRRC32	-0.724645	2.37607	-3.8241	0.00022222	0.107317	0.473104	down
WHRN	0.585478	2.64301	3.82035	0.000225202	0.107317	0.461319	up
NCAPH2	0.433359	4.50229	3.80894	0.000234527	0.1091	0.425462	up
CEP41	0.296355	1.55011	3.7835	0.000256661	0.11662	0.345789	up
ONECUT1	0.250131	0.263526	3.77107	0.000268186	0.119087	0.307003	up
IDS	0.459882	3.28901	3.74668	0.000292244	0.126886	0.231176	up
WDR72	0.276288	0.26284	3.73687	0.000302487	0.128478	0.200782	up
DZANK1	0.178475	0.589314	3.72987	0.00031001	0.128872	0.179111	up
INO80E	0.261643	3.20752	3.67505	0.000375314	0.152647	0.010618	up
FCMR	0.934624	2.82964	3.66933	0.000382829	0.152647	-0.00684315	up
UQCC1	0.297967	2.77692	3.66264	0.000391812	0.153104	-0.0272666	up
BRPF1	0.249129	2.80949	3.65553	0.00040157	0.153841	-0.0489259	up
MECP2	0.255171	2.57237	3.64613	0.000414822	0.155861	-0.0775067	up
FBLIM1	-0.729656	3.0159	-3.63895	0.000425231	0.156758	-0.0993175	down
ETS2	-0.635689	3.04578	-3.62715	0.000442865	0.159849	-0.135069	down
GRID1	-0.311884	0.384885	-3.62251	0.00044998	0.159849	-0.149089	down
SLX4	0.275338	1.54535	3.60351	0.000480298	0.167573	-0.206427	up
VPS33A	0.241364	2.06661	3.5799	0.000520661	0.172826	-0.277345	up
WBP2	0.374593	5.21674	3.56715	0.000543772	0.172826	-0.315496	up
TARS2	0.32725	3.73617	3.5658	0.000546268	0.172826	-0.319518	up
SBF1	0.400462	4.11939	3.5623	0.00055281	0.172826	-0.329973	up
MSX2	-0.489646	1.52255	-3.54911	0.000578133	0.172826	-0.369298	down
PCSK6	-0.443414	0.720938	-3.54873	0.000578862	0.172826	-0.370403	down
FAM43B	-0.204506	0.245311	-3.54717	0.000581947	0.172826	-0.37507	down
PLXNA1	0.49518	4.93008	3.54535	0.000585539	0.172826	-0.38047	up
LIPG	-0.24383	0.309733	-3.54513	0.000585979	0.172826	-0.38113	down
EFNB1	-0.561109	3.26413	-3.54241	0.000591396	0.172826	-0.389206	down
TLCD3A	-0.384302	3.26082	-3.54178	0.000592659	0.172826	-0.391079	down
SLAMF7	0.897965	1.93395	3.53368	0.000609128	0.174238	-0.415131	up
TWIST2	-0.577862	1.4568	-3.52839	0.000620111	0.174238	-0.43081	down
STPG1	0.430349	1.61297	3.52278	0.000631976	0.174238	-0.447436	up
NKD2	-0.530803	1.02089	-3.52221	0.000633171	0.174238	-0.449093	down
RUBCN	0.274769	2.39378	3.514	0.000650947	0.176642	-0.473375	up
DHX35	0.290573	2.04493	3.50766	0.000664979	0.177883	-0.492077	up
SH2B1	0.312938	3.2348	3.50378	0.000673728	0.177883	-0.503537	up
NBPF9	0.28512	1.05944	3.49179	0.000701403	0.178476	-0.538821	up
STK4	0.356868	2.82331	3.49136	0.000702415	0.178476	-0.540084	up
HPS3	0.512766	2.79341	3.48694	0.000712885	0.178476	-0.55305	up
GFUS	-0.421903	4.7926	-3.48585	0.000715498	0.178476	-0.556255	down
PIK3CD	0.638147	3.85108	3.48024	0.000729063	0.178476	-0.57271	up
ABCB1	0.235071	0.415859	3.47953	0.000730787	0.178476	-0.574779	up
CCDC191	0.31142	0.913084	3.47172	0.000750121	0.180937	-0.597652	up
HOXA9	-0.386079	0.488614	-3.4669	0.000762292	0.18102	-0.611747	down
SPDYE3	0.274689	1.75087	3.46428	0.000768998	0.18102	-0.619417	up
PXK	0.423362	2.19527	3.45659	0.000788945	0.183505	-0.641837	up
TECPR1	0.314562	2.81585	3.44113	0.000830573	0.190914	-0.686839	up
NME5	0.347532	0.916353	3.42753	0.000868887	0.197399	-0.72629	up
ITK	0.325287	0.505483	3.42223	0.000884259	0.198582	-0.741627	up
CASZ1	-0.405894	0.597668	-3.41708	0.000899469	0.199703	-0.756539	down
NECTIN1	-0.812615	2.92464	-3.40508	0.000935789	0.204477	-0.791143	down
PPP6R1	0.364327	4.57564	3.40171	0.000946241	0.204477	-0.80085	up
DLX3	-0.640599	0.782292	-3.39833	0.000956855	0.204477	-0.810597	down
LRRC23	0.331365	2.26396	3.39464	0.000968521	0.204477	-0.821186	up
RNF152	-0.364349	0.537683	-3.38811	0.000989568	0.204477	-0.839966	down
GCNA	0.137632	0.40735	3.38621	0.00099576	0.204477	-0.845415	up
TLR6	0.381091	0.803742	3.38612	0.000996057	0.204477	-0.845676	up
ARHGEF16	-0.505451	0.918237	-3.38126	0.00101207	0.204477	-0.859603	down
USP2	-0.456721	1.27405	-3.37968	0.00101733	0.204477	-0.864135	down
IFT122	0.264835	1.90774	3.3772	0.00102563	0.204477	-0.871225	up
HEATR9	0.0376458	0.0417905	3.3726	0.00104121	0.205486	-0.884387	up
YPEL4	0.276865	0.67768	3.36772	0.00105796	0.206705	-0.898325	up
DUSP4	0.705482	5.13745	3.35509	0.00110256	0.211933	-0.934357	up
EIF4E3	0.340862	0.804592	3.35402	0.00110642	0.211933	-0.937404	up
HYKK	0.176787	0.809782	3.34664	0.00113335	0.214985	-0.958391	up
EAF2	0.309418	0.745652	3.34344	0.00114524	0.215151	-0.967493	up
PRRT2	0.357958	0.686356	3.32757	0.00120587	0.215267	-1.01247	up
CD160	0.0900232	0.154156	3.32596	0.00121219	0.215267	-1.01703	up
GNB5	0.244902	1.3751	3.32389	0.00122037	0.215267	-1.02289	up
ELP3	0.359934	2.98888	3.32315	0.00122328	0.215267	-1.02497	up
RECQL5	0.24788	2.36422	3.32175	0.00122887	0.215267	-1.02894	up
CTLA4	0.609724	1.06719	3.32039	0.00123427	0.215267	-1.03276	up
TAGLN	-0.542007	3.4919	-3.31959	0.0012375	0.215267	-1.03504	down
CXCL9	1.2766	3.21793	3.31817	0.00124321	0.215267	-1.03905	up
DENND4B	0.30702	3.53001	3.31772	0.00124502	0.215267	-1.04032	up
IDO1	0.897961	1.27229	3.31223	0.00126734	0.217204	-1.0558	up
GBP5	0.690305	1.20519	3.30853	0.0012826	0.217908	-1.06623	up
COG7	0.260347	2.67323	3.30216	0.00130924	0.220517	-1.08414	up
BCAM	-0.707816	2.78769	-3.29374	0.00134533	0.224658	-1.10781	down
NPTX1	-0.482255	0.494419	-3.27589	0.00142482	0.228265	-1.15778	down
TP53	-0.469423	4.41229	-3.27427	0.00143224	0.228265	-1.1623	down
NFATC2IP	0.272511	3.06145	3.27249	0.00144046	0.228265	-1.16728	up
SEC22C	0.329958	3.06157	3.27021	0.00145106	0.228265	-1.17366	up
ZCCHC4	0.268787	1.4657	3.26862	0.00145844	0.228265	-1.17807	up
METTL6	0.275451	1.61935	3.26638	0.00146896	0.228265	-1.18432	up
PLCB3	-0.291576	3.36248	-3.26282	0.00148581	0.228265	-1.19424	down
KLRC4	0.104321	0.0950893	3.25966	0.0015009	0.228265	-1.20303	up
NOX4	0.510387	0.794203	3.25928	0.00150274	0.228265	-1.2041	up
RPS3	-0.491525	7.35723	-3.25905	0.00150384	0.228265	-1.20473	down
C16orf74	-0.511399	1.59949	-3.25646	0.00151637	0.228265	-1.21195	down
CHRM1	-0.625574	1.03362	-3.25605	0.00151833	0.228265	-1.21307	down
GPR18	0.251665	0.448593	3.25482	0.00152432	0.228265	-1.21649	up
QTRT2	0.295906	2.11651	3.25356	0.00153049	0.228265	-1.22001	up
RBL1	0.38695	1.818	3.24991	0.00154845	0.228904	-1.23015	up
TRIM56	0.385954	2.75525	3.24794	0.00155821	0.228904	-1.23561	up
KIF26A	-0.309305	0.63269	-3.24449	0.00157548	0.229714	-1.24519	down
C3orf14	0.284987	2.09901	3.241	0.00159309	0.230561	-1.25485	up
DZIP3	0.360099	1.4646	3.23359	0.00163114	0.232765	-1.27536	up
LMTK3	-0.298764	0.432937	-3.23239	0.00163738	0.232765	-1.27868	down
NSD2	0.377985	2.19615	3.22928	0.00165367	0.232765	-1.28728	up
EZH1	0.306194	2.54327	3.22658	0.0016679	0.232765	-1.29472	up
SNX9	0.48171	4.13019	3.2241	0.00168113	0.232765	-1.30158	up
WNT11	-0.484948	0.690763	-3.22149	0.0016951	0.232765	-1.30877	down
HEMK1	0.205964	1.2027	3.22084	0.00169861	0.232765	-1.31056	up
NDUFA4L2	-0.881261	3.06587	-3.21991	0.00170362	0.232765	-1.31312	down
HHIPL1	-0.251273	0.582967	-3.21485	0.00173118	0.234523	-1.32706	down
OXNAD1	0.263025	1.66003	3.21269	0.00174307	0.234523	-1.333	up
RASGRF1	0.438787	0.63643	3.20951	0.00176069	0.234523	-1.34173	up
DPP9	0.275016	3.61473	3.20685	0.0017756	0.234523	-1.34905	up
PLAGL2	0.274432	2.43367	3.20669	0.00177651	0.234523	-1.34949	up
RIBC1	0.12351	0.409584	3.1874	0.00188806	0.245607	-1.40233	up
CBX7	0.481068	2.12065	3.18617	0.00189542	0.245607	-1.4057	up
DDX11	0.339667	1.99542	3.18571	0.00189818	0.245607	-1.40696	up
RHOD	-0.988539	2.62484	-3.18344	0.00191181	0.245743	-1.41317	down
CERK	0.431932	3.94304	3.17699	0.00195096	0.247111	-1.43074	up
SDK2	-0.454072	0.66675	-3.17699	0.00195096	0.247111	-1.43074	down
PDZK1	0.106873	0.203273	3.17546	0.0019604	0.247111	-1.43492	up
PRKAR2B	0.539822	1.83347	3.16943	0.00199789	0.247536	-1.45134	up
HLA-DQA2	1.05105	3.11443	3.16886	0.00200148	0.247536	-1.4529	up
PDE4B	0.630516	1.93565	3.16644	0.00201672	0.247536	-1.45947	up
CD48	0.614981	1.52642	3.16583	0.00202057	0.247536	-1.46113	up
CXCL13	1.0398	2.03699	3.16266	0.00204075	0.247536	-1.46973	up
PHF20	0.310131	2.69352	3.16136	0.00204912	0.247536	-1.47328	up
GPR174	0.285722	0.299486	3.16072	0.00205321	0.247536	-1.47501	up
IDO2	0.024934	0.0315231	3.15874	0.00206596	0.247536	-1.48037	up
LMLN	0.305048	1.23713	3.15477	0.00209178	0.247536	-1.49113	up
PTPRH	0.509528	1.50885	3.15393	0.00209729	0.247536	-1.49341	up
CD244	0.275602	0.511098	3.15048	0.00212009	0.247536	-1.50277	up
TNFSF13B	0.696878	1.65844	3.15	0.00212327	0.247536	-1.50407	up
DEPDC5	0.229941	1.66142	3.14818	0.00213538	0.247536	-1.50899	up
C9orf24	0.106407	0.154628	3.14731	0.00214114	0.247536	-1.51133	up
KLRG2	-0.19389	0.210555	-3.1443	0.00216137	0.248116	-1.51947	down
HES5	-0.255481	0.264018	-3.1407	0.00218584	0.248116	-1.52921	down
DPH3	0.405398	3.16763	3.13841	0.0022015	0.248116	-1.53539	up
SLC25A37	0.383519	2.25557	3.136	0.00221809	0.248116	-1.54189	up
CIT	0.383623	2.12889	3.13413	0.00223106	0.248116	-1.54694	up
BOK	-0.772816	2.80595	-3.13376	0.00223363	0.248116	-1.54793	down
BTLA	0.180018	0.221464	3.13079	0.0022544	0.248116	-1.55594	up
MLF1	0.356396	1.91169	3.13009	0.00225927	0.248116	-1.55781	up
MAFK	0.398072	2.88193	3.12992	0.00226045	0.248116	-1.55826	up
GPKOW	0.24158	4.04341	3.12441	0.00229954	0.249756	-1.5731	up
GRAMD4	0.451481	3.91665	3.12421	0.00230095	0.249756	-1.57363	up
NMB	-0.440486	2.97919	-3.11684	0.00235424	0.254128	-1.59343	down
LRP5	-0.605464	2.75898	-3.11399	0.00237518	0.25498	-1.60109	down
HOXA10	-0.56359	1.51767	-3.1107	0.0023995	0.255862	-1.60989	down
ACVR2B	0.275706	1.05212	3.10867	0.00241464	0.255862	-1.61533	up
EFNA3	-0.624172	1.68988	-3.10667	0.00242964	0.255862	-1.62068	down
CHMP7	0.340951	3.50776	3.10586	0.00243578	0.255862	-1.62287	up
TRNP1	0.545678	3.67968	3.10059	0.00247578	0.258672	-1.63694	up
HAS3	-0.676683	1.14315	-3.09611	0.00251033	0.260887	-1.64892	down
FBXO16	0.204034	0.657755	3.09393	0.00252726	0.261257	-1.65473	up
MFHAS1	0.36478	2.44976	3.08526	0.00259574	0.266582	-1.67782	up
PRDM8	0.114971	0.219087	3.08397	0.00260606	0.266582	-1.68124	up
XPO7	0.388243	3.94467	3.07866	0.00264904	0.268469	-1.69537	up
GPR31	0.0419654	0.0445662	3.0783	0.00265199	0.268469	-1.69633	up
NUDT16	0.312085	2.81007	3.07425	0.0026852	0.269253	-1.70707	up
HSD17B2	-0.101307	0.0837232	-3.07019	0.0027189	0.269253	-1.71784	down
PRRX2	-0.580351	2.05746	-3.06759	0.00274068	0.269253	-1.72472	down
CTNNA2	0.383094	0.701543	3.06611	0.00275317	0.269253	-1.72865	up
SS18L1	0.483378	2.53398	3.06387	0.00277215	0.269253	-1.73458	up
MARVELD2	-0.260204	0.425468	-3.0623	0.00278555	0.269253	-1.73874	down
CDKL2	0.151552	0.233605	3.06223	0.00278614	0.269253	-1.73892	up
CD96	0.380385	0.64882	3.05818	0.00282093	0.269253	-1.74963	up
OR2L5	0.0161567	0.0135294	3.05757	0.00282623	0.269253	-1.75124	up
APBA2	-0.66706	1.8399	-3.05657	0.00283484	0.269253	-1.75387	down
UBXN11	0.333884	2.53607	3.05482	0.00285006	0.269253	-1.75849	up
HCN3	0.324589	1.46439	3.04923	0.00289925	0.269253	-1.77324	up
CHD6	0.305454	2.26068	3.04902	0.0029011	0.269253	-1.77379	up
MMP10	-0.654277	0.879467	-3.04817	0.00290862	0.269253	-1.77602	down
HS6ST1	-0.346497	2.42209	-3.047	0.0029191	0.269253	-1.77913	down
TRPV4	-0.759168	2.11039	-3.04663	0.00292235	0.269253	-1.78009	down
FAAH	-0.407452	1.17883	-3.04193	0.00296457	0.269253	-1.79245	down
ITM2A	0.754614	1.93043	3.04164	0.0029672	0.269253	-1.79321	up
EXT1	-0.265288	2.65571	-3.04127	0.00297062	0.269253	-1.79421	down
LARS2	0.304306	2.76779	3.04123	0.00297092	0.269253	-1.79429	up
ABHD6	0.451645	2.78695	3.04077	0.00297513	0.269253	-1.79552	up
COL2A1	-1.04365	0.94114	-3.03983	0.00298368	0.269253	-1.79799	down
PIM3	0.408766	5.11497	3.03943	0.0029873	0.269253	-1.79903	up
TAGAP	0.397282	0.884918	3.03868	0.00299409	0.269253	-1.80099	up
COL6A1	-0.538318	6.63455	-3.03647	0.00301435	0.269253	-1.8068	down
TP53I11	-0.470223	1.88496	-3.03388	0.00303826	0.269253	-1.81361	down
RBKS	0.223937	0.767465	3.03346	0.00304216	0.269253	-1.81472	up
PYHIN1	0.41519	0.704302	3.03231	0.00305278	0.269253	-1.81772	up
DUSP3	0.378055	4.83577	3.0304	0.00307063	0.269253	-1.82274	up
RRNAD1	0.259738	3.1884	3.02898	0.00308392	0.269253	-1.82646	up
WDR37	0.287023	2.41412	3.02866	0.00308694	0.269253	-1.82731	up
TRPC4AP	0.218523	5.41554	3.02636	0.00310856	0.269933	-1.83332	up
MRPL14	-0.289248	5.67569	-3.02219	0.00314819	0.271073	-1.84423	down
F2RL3	-0.188866	0.398213	-3.02151	0.00315474	0.271073	-1.84602	down
TEX48	0.0323649	0.0379096	3.0203	0.00316634	0.271073	-1.84918	up
PTPN7	0.478244	1.13945	3.01918	0.00317717	0.271073	-1.85212	up
POU3F2	0.46681	1.10436	3.01424	0.00322509	0.272345	-1.86501	up
SHC2	-0.71137	2.11148	-3.01378	0.00322957	0.272345	-1.86621	down
CEP104	0.266238	2.48024	3.01108	0.00325619	0.272345	-1.87327	up
CFAP54	0.0245904	0.0488824	3.01087	0.00325821	0.272345	-1.87381	up
VAV2	-0.463555	2.23062	-3.01051	0.00326178	0.272345	-1.87475	down
NRXN2	-0.578196	1.02622	-3.00712	0.00329541	0.273981	-1.88358	down
VSTM5	-0.0890699	0.0726039	-3.0042	0.00332469	0.275245	-1.89119	down
HES4	-0.622694	1.88142	-3.00063	0.00336079	0.276157	-1.90048	down
THEMIS	0.18058	0.208396	3.00031	0.00336398	0.276157	-1.9013	up
IGFLR1	0.294097	1.00748	2.99596	0.00340847	0.277543	-1.9126	up
NDUFC2	-0.434266	4.04736	-2.99546	0.00341371	0.277543	-1.91392	down
CLNK	0.0461403	0.0608077	2.99451	0.00342348	0.277543	-1.91638	up
MTMR14	0.207178	3.30531	2.99129	0.00345693	0.278398	-1.92474	up
SLC24A3	-0.417854	0.667222	-2.98904	0.0034804	0.278398	-1.93056	down
SEPTIN4	0.557308	2.10073	2.98864	0.00348461	0.278398	-1.9316	up
ATXN7	0.266366	1.67023	2.9822	0.00355285	0.278398	-1.94828	up
TP53I3	-0.490326	2.91064	-2.98211	0.00355379	0.278398	-1.9485	down
SLC2A9	-0.305519	0.672739	-2.97926	0.00358446	0.278398	-1.95589	down
VPS33B	0.275181	3.13657	2.97915	0.00358558	0.278398	-1.95616	up
NLRX1	-0.454897	2.71522	-2.97882	0.00358917	0.278398	-1.95702	down
GPAT3	0.540147	1.12723	2.9779	0.00359915	0.278398	-1.9594	up
ASTN2	-0.405582	1.08562	-2.97636	0.00361587	0.278398	-1.96339	down
GAK	0.259065	2.98864	2.97582	0.00362172	0.278398	-1.96478	up
ITIH6	-1.06658	1.93744	-2.97559	0.00362423	0.278398	-1.96537	down
PLEKHG5	-0.408381	1.13534	-2.97493	0.00363136	0.278398	-1.96706	down
QRSL1	0.254563	1.85938	2.97474	0.00363351	0.278398	-1.96757	up
TRPC1	0.300989	0.715451	2.96435	0.00374854	0.284993	-1.99435	up
EFNB3	-0.628132	1.65685	-2.96433	0.00374876	0.284993	-1.9944	down
CTD-2574D22.6	0.0739277	0.165169	2.9618	0.00377733	0.285699	-2.00092	up
KLHL32	0.117956	0.193061	2.96092	0.00378729	0.285699	-2.00318	up
TMEM30B	-0.293717	0.55206	-2.95873	0.00381216	0.286014	-2.0088	down
MYL4	-0.0514313	0.148565	-2.95798	0.00382074	0.286014	-2.01073	down
EARS2	0.254463	3.01272	2.95096	0.00390176	0.288832	-2.02875	up
NUDT10	-0.431092	0.476093	-2.95081	0.00390358	0.288832	-2.02914	down
COPG1	0.268788	6.29483	2.95003	0.00391262	0.288832	-2.03113	up
DNAAF3	0.17834	0.450276	2.94953	0.00391851	0.288832	-2.03242	up
RP11-894J14.5	0.0786774	0.278645	2.94623	0.00395726	0.288832	-2.04087	up
ACADSB	0.386206	1.75562	2.94488	0.00397323	0.288832	-2.04432	up
KLRC2	0.118134	0.119491	2.94483	0.00397385	0.288832	-2.04446	up
PLEKHG6	-0.290927	0.353799	-2.94336	0.00399128	0.288832	-2.04821	down
MCTP1	0.274285	0.680872	2.94272	0.00399899	0.288832	-2.04987	up
PACSIN3	-0.395591	3.78715	-2.93976	0.00403443	0.288832	-2.05744	down
HPS4	0.400695	3.81799	2.93864	0.00404787	0.288832	-2.06029	up
BCL2L14	0.0581895	0.0813653	2.93753	0.00406133	0.288832	-2.06314	up
OR2L2	0.0852022	0.145251	2.93748	0.00406193	0.288832	-2.06326	up
MIA3	0.337285	2.85791	2.93719	0.00406535	0.288832	-2.06399	up
KCNIP4	0.131806	0.391361	2.93527	0.00408864	0.289037	-2.06889	up
MMP7	-0.58727	0.705413	-2.93452	0.00409782	0.289037	-2.07081	down
SAMD3	0.0759532	0.105848	2.93294	0.0041172	0.289258	-2.07486	up
IRX4	-0.426586	0.456272	-2.93099	0.00414114	0.289258	-2.07983	down
OTUD5	0.186948	4.54609	2.93064	0.00414537	0.289258	-2.0807	up
SDC1	-0.945137	4.41372	-2.92833	0.00417391	0.289419	-2.08659	down
PRRG2	-0.340493	0.683675	-2.92534	0.00421118	0.289419	-2.09421	down
CNOT10	0.237151	2.65921	2.92501	0.00421536	0.289419	-2.09506	up
GSG1L	-0.36329	0.445828	-2.9249	0.0042167	0.289419	-2.09533	down
GAL	-0.729516	0.957829	-2.9245	0.00422174	0.289419	-2.09636	down
TFEC	0.198453	0.32908	2.92207	0.00425232	0.289742	-2.10254	up
IQCG	0.270054	0.847499	2.92142	0.00426056	0.289742	-2.1042	up
NDUFB9	-0.320022	5.69996	-2.92059	0.00427094	0.289742	-2.10629	down
CDPF1	0.261015	2.77063	2.9189	0.00429248	0.290195	-2.1106	up
KCNH1	0.22709	0.298459	2.91678	0.00431957	0.290332	-2.11599	up
SAMD1	-0.301151	4.46062	-2.91641	0.00432423	0.290332	-2.11691	down
INHBB	-0.451818	1.03824	-2.9152	0.00433982	0.290381	-2.12	down
IFT81	0.484111	2.26883	2.91145	0.00438828	0.292622	-2.12951	up
DTHD1	0.0857408	0.087935	2.91012	0.00440555	0.292774	-2.13288	up
RNF114	0.316321	4.65302	2.90803	0.00443292	0.293594	-2.13818	up
RABL2B	0.2434	1.64887	2.90523	0.00446974	0.294477	-2.14527	up
TTLL7	0.275845	0.550799	2.90464	0.00447749	0.294477	-2.14675	up
FAM25C	-0.183398	0.123294	-2.90247	0.00450639	0.294477	-2.15226	down
CTH	0.359456	1.80901	2.90178	0.00451546	0.294477	-2.15398	up
CPXM2	-0.604765	1.38211	-2.90049	0.00453275	0.294477	-2.15725	down
GAST	-0.0975375	0.0847241	-2.9002	0.00453667	0.294477	-2.15799	down
GZMK	0.598596	1.15142	2.89621	0.00459028	0.295997	-2.16805	up
SP140	0.28753	0.51351	2.89615	0.00459118	0.295997	-2.16822	up
RAB3D	-0.538208	2.54757	-2.89509	0.00460554	0.295997	-2.17089	down
PCYOX1L	0.268498	1.60319	2.89359	0.00462598	0.296336	-2.17468	up
GPRC6A	0.034575	0.0278036	2.89135	0.00465662	0.297324	-2.18033	up
P2RY10	0.308378	0.436083	2.88857	0.00469492	0.298119	-2.18734	up
GNPDA1	0.291637	4.37664	2.88823	0.00469959	0.298119	-2.18819	up
PTPRC	0.57348	1.31106	2.88692	0.00471766	0.298297	-2.19148	up
CLECL1	0.146579	0.225758	2.88517	0.00474199	0.298868	-2.19588	up
LMF2	0.353222	5.7506	2.88245	0.00478008	0.299397	-2.20272	up
ACACB	0.296224	1.32228	2.88239	0.00478103	0.299397	-2.20289	up
FADS2	-0.606737	2.24598	-2.88066	0.00480536	0.29975	-2.20723	down
CCAR2	0.306752	4.08053	2.87981	0.00481736	0.29975	-2.20937	up
RAB37	0.239064	0.412553	2.87763	0.00484827	0.300604	-2.21484	up
DSN1	0.373258	3.10589	2.87668	0.00486185	0.300604	-2.21723	up
EOMES	0.526718	1.42918	2.86956	0.00496436	0.303045	-2.23507	up
DAPL1	-0.731362	1.25761	-2.86941	0.0049666	0.303045	-2.23545	down
TTC21A	0.159317	0.724957	2.86935	0.00496742	0.303045	-2.2356	up
RP4-614O4.11	0.177615	0.446341	2.86877	0.00497592	0.303045	-2.23706	up
FSCN1	-0.844435	4.98563	-2.86698	0.00500211	0.303045	-2.24154	down
ABHD10	0.393252	3.13643	2.86694	0.00500271	0.303045	-2.24165	up
RAB6C	-0.0447704	0.0389657	-2.86619	0.00501372	0.303045	-2.24353	down
PIGG	0.290728	2.45032	2.86464	0.0050364	0.303045	-2.24738	up
TRAT1	0.23081	0.28754	2.86383	0.00504848	0.303045	-2.24943	up
CCDC160	0.129365	0.168395	2.86312	0.00505896	0.303045	-2.2512	up
SPON1	-0.611962	1.63952	-2.8611	0.00508882	0.303045	-2.25623	down
RGS17	0.0991235	0.178236	2.85997	0.00510572	0.303045	-2.25907	up
FAM72D	0.0950094	0.26264	2.85933	0.00511536	0.303045	-2.26068	up
GGA3	0.230687	3.13063	2.85912	0.00511848	0.303045	-2.2612	up
CYB5RL	0.187856	0.847498	2.85484	0.00518283	0.305319	-2.27187	up
MPP1	0.322682	2.68848	2.85424	0.00519187	0.305319	-2.27336	up
DNAI1	0.0445866	0.0677993	2.85346	0.00520376	0.305319	-2.27531	up
PHF7	0.241417	1.31001	2.8518	0.00522896	0.305879	-2.27944	up
QRICH1	0.184086	3.83859	2.84774	0.00529137	0.308329	-2.28957	up
WNT5A	-0.419434	0.90747	-2.84699	0.0053029	0.308329	-2.29143	down
SH2D1A	0.40499	0.642379	2.84524	0.00533001	0.308329	-2.29578	up
KCNA3	0.20961	0.276211	2.84454	0.00534091	0.308329	-2.29753	up
TSSK3	0.0913004	0.232817	2.84356	0.00535618	0.308329	-2.29997	up
HARS2	0.237052	3.54337	2.84185	0.00538278	0.308329	-2.30419	up
SMTNL2	-0.100026	0.140135	-2.83951	0.0054196	0.308329	-2.31001	down
TIMM8B	-0.354842	4.48203	-2.83924	0.00542381	0.308329	-2.31068	down
SYS1	0.205895	2.97011	2.83921	0.00542432	0.308329	-2.31076	up
FIG4	0.335713	2.58765	2.83441	0.00550054	0.308329	-2.32266	up
FBXO48	0.141811	0.577694	2.83389	0.00550883	0.308329	-2.32395	up
PLEKHA5	0.491673	2.52342	2.83077	0.00555906	0.308329	-2.33169	up
SRPK3	0.163921	0.340169	2.82691	0.00562157	0.308329	-2.34123	up
CRTAM	0.295943	0.433833	2.82662	0.00562635	0.308329	-2.34196	up
RP11-322E11.6	-0.0566657	0.108376	-2.82528	0.0056482	0.308329	-2.34526	down
KLK14	-0.60308	0.824824	-2.8252	0.00564957	0.308329	-2.34547	down
RALGAPB	0.306152	2.77317	2.82445	0.00566186	0.308329	-2.34732	up
TNFRSF14	0.472017	5.07243	2.82415	0.0056667	0.308329	-2.34805	up
YWHAB	0.271158	6.55221	2.82401	0.00566907	0.308329	-2.34841	up
GREM1	-0.24266	0.388109	-2.82382	0.00567221	0.308329	-2.34888	down
IKZF3	0.471399	0.851287	2.82374	0.00567356	0.308329	-2.34908	up
KIF3B	0.308845	3.31362	2.82189	0.00570392	0.308329	-2.35363	up
HEATR6	0.226625	2.34605	2.82159	0.00570898	0.308329	-2.35439	up
ACOT8	0.208007	2.70062	2.82117	0.00571587	0.308329	-2.35542	up
FAM43A	-0.440118	2.94011	-2.82054	0.0057264	0.308329	-2.35699	down
S1PR5	-0.433035	0.760282	-2.82021	0.00573174	0.308329	-2.35778	down
RWDD2A	0.248649	1.26679	2.81967	0.0057407	0.308329	-2.35911	up
PARP15	0.219061	0.307887	2.81782	0.00577154	0.308329	-2.36368	up
EAF1	0.321392	2.61373	2.81483	0.00582175	0.308329	-2.37107	up
KCNK1	-0.284749	0.401461	-2.81341	0.00584563	0.308329	-2.37455	down
HAUS5	0.241793	2.60664	2.81336	0.00584654	0.308329	-2.37469	up
IL17RD	0.400818	1.11841	2.81284	0.00585527	0.308329	-2.37596	up
AMTN	-0.158548	0.103043	-2.81282	0.00585556	0.308329	-2.376	down
NFKBID	0.214988	1.17666	2.8123	0.00586453	0.308329	-2.37731	up
PORCN	0.280883	2.35435	2.81195	0.00587046	0.308329	-2.37817	up
GOLGA3	0.217524	3.38213	2.81079	0.00589011	0.308329	-2.38101	up
IL17D	-0.585359	1.8125	-2.80927	0.00591604	0.308329	-2.38476	down
LRRC63	0.0971431	0.200574	2.80889	0.00592254	0.308329	-2.38569	up
SDC3	0.525383	6.41656	2.80876	0.00592469	0.308329	-2.386	up
ITGAX	0.388869	1.81469	2.80831	0.00593237	0.308329	-2.38711	up
ACO2	0.418706	4.99044	2.80729	0.0059499	0.308329	-2.38962	up
SPRING1	0.354885	3.28232	2.80666	0.00596078	0.308329	-2.39118	up
TRIM25	0.285523	3.49768	2.80661	0.00596162	0.308329	-2.3913	up
GORASP1	0.225031	3.28406	2.8064	0.00596521	0.308329	-2.39181	up
NDRG1	-0.883524	4.76556	-2.80458	0.00599661	0.309134	-2.39628	down
PRPS1	0.331096	4.32053	2.80356	0.00601433	0.309231	-2.3988	up
NR2F6	-0.286355	4.00156	-2.79981	0.00607959	0.310019	-2.40799	down
DCAF1	0.273875	2.54519	2.79857	0.00610127	0.310019	-2.41102	up
SMYD5	0.227826	3.9151	2.79836	0.00610499	0.310019	-2.41154	up
PBXIP1	0.332011	5.09581	2.79824	0.00610708	0.310019	-2.41183	up
TMEM216	-0.326272	2.13143	-2.79804	0.00611059	0.310019	-2.41232	down
CLUL1	0.294926	0.37436	2.79557	0.00615425	0.310019	-2.41838	up
IGFBP6	-0.576808	2.63237	-2.79541	0.00615705	0.310019	-2.41877	down
PTGFRN	-0.604887	3.88833	-2.79445	0.00617419	0.310019	-2.42114	down
RDH8	0.646672	0.795964	2.79323	0.00619582	0.310019	-2.42411	up
PHF1	0.269988	4.36391	2.79205	0.00621686	0.310019	-2.427	up
ZNF852	0.095322	0.418349	2.79102	0.00623525	0.310019	-2.42952	up
IQCC	0.221666	1.59326	2.79065	0.00624201	0.310019	-2.43044	up
GPRC5C	-0.402907	0.652355	-2.79045	0.00624561	0.310019	-2.43093	down
OPN1SW	0.457369	2.63502	2.7901	0.00625179	0.310019	-2.43177	up
GPX7	-0.644515	2.92597	-2.7875	0.00629873	0.310611	-2.43814	down
ZZZ3	0.38033	2.40097	2.78646	0.00631747	0.310611	-2.44066	up
MRPL9	0.208888	4.5105	2.78559	0.00633325	0.310611	-2.44279	up
TAFA2	0.0306662	0.0738506	2.7845	0.00635324	0.310611	-2.44547	up
IL12B	0.0326465	0.0457002	2.78426	0.00635746	0.310611	-2.44603	up
TTC13	0.323127	2.29732	2.78394	0.00636338	0.310611	-2.44683	up
COPA	0.263229	5.7934	2.78306	0.00637948	0.310611	-2.44898	up
XPNPEP3	0.257508	1.74031	2.78091	0.00641887	0.310611	-2.45421	up
SYNE1	0.222837	0.895973	2.78082	0.00642052	0.310611	-2.45443	up
LTA	0.229879	0.433062	2.77933	0.00644802	0.310611	-2.45807	up
RPL37A	-0.345087	6.89219	-2.77926	0.0064494	0.310611	-2.45825	down
PGS1	0.247473	2.88429	2.77856	0.00646236	0.310611	-2.45996	up
ACKR3	-0.423987	1.73443	-2.77699	0.00649137	0.310611	-2.46377	down
TRMT9B	0.279937	0.697542	2.77657	0.00649916	0.310611	-2.46479	up
CHCHD6	0.580462	4.76423	2.77415	0.00654449	0.310611	-2.4707	up
THEMIS2	0.490102	2.82404	2.77343	0.00655787	0.310611	-2.47244	up
TBX1	-0.407743	0.51948	-2.77232	0.00657883	0.310611	-2.47515	down
XPC	0.400067	3.39341	2.77082	0.00660707	0.310611	-2.47879	up
ASXL1	0.268414	3.60352	2.7696	0.00663023	0.310611	-2.48177	up
PTGER1	-0.22849	0.336852	-2.76925	0.00663674	0.310611	-2.4826	down
EDN1	-0.23852	0.74747	-2.76796	0.00666126	0.310611	-2.48574	down
MAPKAPK5	0.215866	1.61395	2.76739	0.00667221	0.310611	-2.48713	up
CARMIL2	0.247016	0.473121	2.76718	0.00667608	0.310611	-2.48763	up
GCA	0.340263	1.86076	2.76578	0.00670295	0.310611	-2.49104	up
HTT	0.279662	3.03614	2.7637	0.00674285	0.310611	-2.49609	up
RFT1	0.192047	2.69965	2.76334	0.00674968	0.310611	-2.49695	up
NINJ2	-0.395311	1.34068	-2.76264	0.00676321	0.310611	-2.49865	down
LAT	0.0832602	0.224469	2.76237	0.0067685	0.310611	-2.49931	up
MYOZ2	0.26134	0.25759	2.76197	0.00677615	0.310611	-2.50027	up
PIM2	0.484035	3.10231	2.76147	0.00678588	0.310611	-2.50149	up
SYT5	0.440127	0.734333	2.75809	0.00685159	0.310611	-2.50968	up
SPATA17	0.0902618	0.219116	2.75693	0.00687427	0.310611	-2.51249	up
SRD5A3	-0.315238	2.78717	-2.75689	0.00687497	0.310611	-2.51257	down
PCED1B	0.442603	1.30241	2.75683	0.00687616	0.310611	-2.51272	up
PALM	-0.571388	1.61454	-2.7548	0.00691605	0.310611	-2.51764	down
KLRC3	0.0447215	0.0490085	2.75464	0.00691919	0.310611	-2.51802	up
TMEM209	0.421216	2.84056	2.75339	0.00694394	0.310611	-2.52105	up
DCAF12L1	-0.209922	0.148419	-2.75245	0.00696249	0.310611	-2.52332	down
SNAI3	0.173644	0.592299	2.75065	0.00699824	0.310611	-2.52767	up
NBPF15	0.335968	1.77566	2.7505	0.00700128	0.310611	-2.52804	up
S100PBP	0.242659	1.66093	2.75047	0.00700188	0.310611	-2.52811	up
BICDL1	0.427227	1.40681	2.75029	0.00700542	0.310611	-2.52854	up
FCRL3	0.259846	0.296473	2.74979	0.00701554	0.310611	-2.52977	up
C8orf58	0.327473	2.54741	2.74726	0.00706614	0.310611	-2.53587	up
PLPP2	-0.531148	1.32828	-2.74603	0.00709088	0.310611	-2.53884	down
H3C4	-0.382708	1.29008	-2.74524	0.00710674	0.310611	-2.54073	down
ANKRD40	0.315942	3.74312	2.74506	0.00711031	0.310611	-2.54116	up
PTPRR	0.197969	0.303989	2.74496	0.00711234	0.310611	-2.5414	up
NKX2-5	-0.431321	0.462261	-2.74453	0.00712117	0.310611	-2.54246	down
UBE3B	0.171769	2.48138	2.74447	0.00712234	0.310611	-2.5426	up
AC068533.7	0.0347059	0.0702271	2.74436	0.00712456	0.310611	-2.54286	up
SLAMF6	0.470283	0.92639	2.74403	0.00713126	0.310611	-2.54366	up
ART5	-0.236915	0.213931	-2.74356	0.00714074	0.310611	-2.54479	down
MAVS	0.237884	3.6607	2.74274	0.00715748	0.310611	-2.54677	up
TAOK2	0.185969	3.39542	2.74219	0.00716857	0.310611	-2.54809	up
DUSP10	0.602039	3.06829	2.74023	0.00720858	0.310611	-2.55281	up
LMO1	-0.328727	0.315583	-2.7383	0.00724814	0.310611	-2.55746	down
ZNF804A	0.118034	0.136137	2.73771	0.00726026	0.310611	-2.55888	up
THNSL2	-0.59651	2.49237	-2.73737	0.00726735	0.310611	-2.5597	down
B3GNT8	-0.428013	0.894295	-2.73681	0.00727887	0.310611	-2.56105	down
TMUB2	0.211069	3.6923	2.73581	0.00729943	0.310611	-2.56344	up
ABCB4	0.436165	1.01995	2.73498	0.00731666	0.310611	-2.56544	up
EPHB3	-0.663812	2.47109	-2.73437	0.00732946	0.310611	-2.56693	down
MAGEA4	0.950728	0.769339	2.73289	0.00736012	0.310611	-2.57047	up
NUB1	0.329563	3.97372	2.73163	0.0073864	0.310611	-2.57349	up
TRIM35	0.275898	2.8922	2.73027	0.00741491	0.310611	-2.57676	up
ISCU	0.225979	4.00248	2.72879	0.00744603	0.310611	-2.58031	up
HIC2	0.194896	1.1628	2.72868	0.00744835	0.310611	-2.58058	up
IRX2	-0.527464	1.22038	-2.72829	0.00745662	0.310611	-2.58152	down
EPPK1	-0.319863	0.371448	-2.72781	0.00746667	0.310611	-2.58266	down
DNTTIP1	0.238471	4.19991	2.72755	0.00747213	0.310611	-2.58328	up
DNAH9	-0.256814	0.274355	-2.72636	0.00749747	0.310611	-2.58615	down
NXPE3	0.326529	1.52513	2.72427	0.00754177	0.310611	-2.59115	up
GPA33	0.0259168	0.0356218	2.72386	0.00755061	0.310611	-2.59214	up
AZIN2	0.30214	1.44593	2.72379	0.00755202	0.310611	-2.5923	up
MAFG	0.338313	3.62316	2.72376	0.00755265	0.310611	-2.59237	up
XAGE1B	0.0359906	0.0268686	2.72348	0.00755865	0.310611	-2.59304	up
KRT75	-0.980436	1.46547	-2.72297	0.00756961	0.310611	-2.59427	down
CNTN3	0.303881	0.367792	2.72195	0.00759142	0.310611	-2.59671	up
ENO2	0.710904	4.55045	2.72091	0.00761378	0.310611	-2.5992	up
IRX1	-0.48984	0.96226	-2.72056	0.0076212	0.310611	-2.60003	down
COLEC10	-0.0289914	0.0224407	-2.72048	0.00762293	0.310611	-2.60022	down
LMX1B	-0.382838	0.629483	-2.72036	0.00762564	0.310611	-2.60052	down
ATP6V1E1	0.286398	5.74242	2.72014	0.00763037	0.310611	-2.60105	up
JADE2	0.387278	2.89402	2.71999	0.00763363	0.310611	-2.60141	up
PPOX	0.264596	2.45444	2.71997	0.007634	0.310611	-2.60145	up
CRYBA2	-0.136408	0.122201	-2.71911	0.00765257	0.310611	-2.60351	down
ZNF182	0.28288	1.53835	2.71864	0.00766273	0.310611	-2.60464	up
MORN4	0.295974	1.97589	2.71763	0.00768464	0.310854	-2.60706	up
RBSN	0.268902	2.34739	2.71522	0.00773689	0.311898	-2.6128	up
AJUBA	-0.42935	1.5606	-2.71434	0.00775617	0.311898	-2.61491	down
TBC1D5	0.300531	2.66606	2.71421	0.00775895	0.311898	-2.61521	up
DLX5	-0.548973	1.24359	-2.71293	0.00778704	0.311898	-2.61828	down
ENPP3	0.0816295	0.151203	2.71231	0.00780071	0.311898	-2.61976	up
KCTD6	0.211977	1.5355	2.71192	0.00780923	0.311898	-2.62069	up
FASLG	0.341983	0.605454	2.71133	0.00782219	0.311898	-2.62209	up
CDR2	0.296623	2.64894	2.70814	0.00789291	0.313109	-2.62972	up
GIMAP5	0.107081	0.195417	2.70748	0.00790746	0.313109	-2.63128	up
INO80	0.250482	2.61462	2.70721	0.00791353	0.313109	-2.63193	up
FXYD1	-0.372921	0.762955	-2.70707	0.00791666	0.313109	-2.63226	down
KCP	0.326039	0.483757	2.7057	0.00794708	0.313677	-2.63551	up
AIM2	0.762331	1.59268	2.70071	0.00805942	0.315979	-2.6474	up
TXK	0.11675	0.273979	2.70049	0.00806448	0.315979	-2.64793	up
ZNF646	0.192084	2.28331	2.70038	0.00806687	0.315979	-2.64818	up
NREP	-0.471504	1.69815	-2.70024	0.00807008	0.315979	-2.64852	down
ACKR2	-0.175759	0.275102	-2.69891	0.00810027	0.316526	-2.65168	down
IFNG	0.333354	0.464717	2.69504	0.00818882	0.318274	-2.66088	up
TNFSF11	0.148715	0.1356	2.69191	0.00826082	0.318274	-2.66829	up
PDLIM4	-0.964506	2.86309	-2.69125	0.0082761	0.318274	-2.66986	down
SRGAP2	0.281008	3.00314	2.68924	0.00832284	0.318274	-2.67462	up
TFCP2L1	-0.415812	0.698165	-2.68844	0.00834164	0.318274	-2.67653	down
ARHGEF11	0.360501	4.50137	2.68839	0.00834266	0.318274	-2.67664	up
COQ7	0.225931	2.36679	2.68836	0.00834333	0.318274	-2.6767	up
TUBGCP6	0.32611	2.98652	2.68821	0.00834706	0.318274	-2.67708	up
C1QTNF6	-0.397903	2.73446	-2.68806	0.00835056	0.318274	-2.67744	down
AP1M2	-0.620575	0.948393	-2.68798	0.00835229	0.318274	-2.67761	down
NOS2	-0.195203	0.299711	-2.68798	0.00835237	0.318274	-2.67762	down
SEC13	0.230833	4.5639	2.68677	0.0083807	0.318274	-2.68049	up
BMP4	-0.399696	0.884839	-2.68581	0.00840319	0.318274	-2.68275	down
GREB1L	-0.173732	0.13363	-2.68478	0.00842737	0.318274	-2.68518	down
ZBP1	0.256098	0.425708	2.68443	0.00843577	0.318274	-2.68603	up
RGMA	-0.313694	0.539183	-2.68373	0.00845217	0.318274	-2.68767	down
ACBD4	0.277795	1.8597	2.68364	0.00845444	0.318274	-2.6879	up
ZBTB38	0.441255	2.22612	2.68306	0.00846807	0.318274	-2.68926	up
AOPEP	-0.359275	1.48751	-2.68209	0.00849118	0.318274	-2.69156	down
PPIP5K1	0.2364	1.31562	2.68115	0.00851338	0.318274	-2.69377	up
ATG3	0.320893	2.889	2.68071	0.00852383	0.318274	-2.69481	up
SENP5	0.281563	2.58643	2.68039	0.00853145	0.318274	-2.69557	up
EN1	-0.37647	0.910518	-2.68022	0.00853546	0.318274	-2.69596	down
PRODH	-0.286005	0.423545	-2.67894	0.00856622	0.318274	-2.69901	down
TNPO3	0.295052	4.35485	2.67653	0.00862407	0.318274	-2.7047	up
GNPAT	0.330421	3.94344	2.6758	0.00864145	0.318274	-2.7064	up
ASCL1	0.131644	0.121054	2.67566	0.00864491	0.318274	-2.70674	up
TNFRSF9	0.313978	0.547627	2.67559	0.00864666	0.318274	-2.70691	up
ARMC2	0.114511	0.533961	2.67552	0.00864843	0.318274	-2.70708	up
EPYC	0.281508	0.293856	2.67546	0.00864977	0.318274	-2.70721	up
C12orf54	-0.102074	0.0976964	-2.67545	0.00864999	0.318274	-2.70723	down
NPHP1	0.105771	0.486	2.67308	0.00870747	0.318955	-2.71283	up
WIPI1	0.506093	4.56692	2.67263	0.00871831	0.318955	-2.71389	up
NPRL2	0.183169	2.69666	2.67257	0.00871987	0.318955	-2.71404	up
DDX55	0.309673	2.46597	2.67199	0.00873379	0.318955	-2.71538	up
PHKA1	-0.514816	1.09295	-2.66999	0.00878275	0.319789	-2.72011	down
ZCCHC9	0.354361	2.42572	2.66972	0.00878938	0.319789	-2.72075	up
IL20	-0.103127	0.115588	-2.667	0.00885617	0.319801	-2.72714	down
CD55	0.539388	4.08839	2.66631	0.00887327	0.319801	-2.72877	up
TCOF1	0.257945	3.20828	2.66621	0.00887564	0.319801	-2.729	up
ANKLE2	0.209426	2.40856	2.66563	0.00888991	0.319801	-2.73036	up
RFC4	0.338194	2.80624	2.66541	0.00889544	0.319801	-2.73088	up
LRFN2	-0.0458093	0.0391992	-2.66501	0.00890528	0.319801	-2.73182	down
ALG12	0.250685	2.11234	2.66386	0.00893383	0.319801	-2.73452	up
MAP3K14	0.265991	2.12328	2.66378	0.00893584	0.319801	-2.73471	up
SP6	-0.275858	0.524415	-2.66346	0.00894395	0.319801	-2.73548	down
MYO1A	0.0214139	0.038681	2.66308	0.00895337	0.319801	-2.73637	up
F7	-0.19984	0.247156	-2.66043	0.00901941	0.32123	-2.74258	down
ALG8	-0.419987	4.29582	-2.66016	0.00902626	0.32123	-2.74322	down
PDE4DIP	0.25839	1.29814	2.65732	0.0090977	0.322323	-2.74987	up
BRD8	0.325994	2.97402	2.65718	0.00910139	0.322323	-2.75022	up
MAP3K10	0.240173	2.48071	2.65689	0.00910857	0.322323	-2.75088	up
TAB1	0.261539	3.50673	2.65562	0.00914088	0.322323	-2.75387	up
TLR1	0.342819	1.11192	2.65512	0.00915352	0.322323	-2.75504	up
L3MBTL2	0.251308	3.23536	2.65497	0.00915741	0.322323	-2.7554	up
RTF2	0.243653	5.22246	2.65438	0.00917245	0.322323	-2.75678	up
CYBC1	0.207601	3.38222	2.65197	0.00923399	0.322419	-2.76243	up
CNGB1	-0.145625	0.141095	-2.65192	0.0092351	0.322419	-2.76253	down
IL15	0.180295	0.358235	2.65159	0.00924364	0.322419	-2.76331	up
CLDN7	-0.326229	0.846631	-2.65151	0.00924572	0.322419	-2.7635	down
IL1RL2	-0.202772	0.317409	-2.65104	0.0092577	0.322419	-2.76459	down
C12orf65	0.208733	1.90431	2.64986	0.00928803	0.3229	-2.76736	up
SMAGP	-0.367462	1.12759	-2.6481	0.00933353	0.323297	-2.77148	down
CD3G	0.332095	0.609812	2.64788	0.00933908	0.323297	-2.77198	up
C7orf31	0.242554	1.88725	2.64723	0.00935606	0.323297	-2.77351	up
CRABP2	-1.00307	4.49998	-2.64686	0.00936565	0.323297	-2.77438	down
SNCA	0.561464	4.93506	2.64488	0.00941706	0.323837	-2.779	up
FCRL6	0.198714	0.35687	2.64474	0.00942063	0.323837	-2.77932	up
PDRG1	0.244316	3.78863	2.64434	0.00943103	0.323837	-2.78025	up
SLC43A1	-0.393359	2.16689	-2.64341	0.00945548	0.324026	-2.78243	down
ZBTB7C	-0.469133	0.693428	-2.64287	0.0094697	0.324026	-2.7837	down
CCNI2	0.0392645	0.10188	2.64117	0.00951417	0.324669	-2.78766	up
STARD9	0.172414	0.741893	2.64089	0.00952173	0.324669	-2.78833	up
UVSSA	0.263299	1.48744	2.63648	0.00963832	0.326694	-2.79859	up
AACS	-0.228991	1.51286	-2.63595	0.00965249	0.326694	-2.79983	down
TDRD6	0.113934	0.2048	2.63472	0.00968531	0.326694	-2.80269	up
TMEM161B	0.294233	1.40037	2.63286	0.00973525	0.326694	-2.80703	up
GNRH1	0.223245	0.631621	2.63279	0.00973701	0.326694	-2.80718	up
PTDSS1	-0.296101	4.48394	-2.63256	0.00974332	0.326694	-2.80773	down
WDR31	0.203999	0.964545	2.63203	0.00975757	0.326694	-2.80896	up
OGG1	0.193661	1.6094	2.63199	0.00975852	0.326694	-2.80904	up
TRMT2A	0.267591	3.69493	2.63129	0.00977752	0.326694	-2.81068	up
C17orf67	0.189219	0.707814	2.63052	0.00979809	0.326694	-2.81245	up
KLRC1	0.091845	0.114934	2.63017	0.00980776	0.326694	-2.81329	up
DPYD	0.36567	1.0726	2.62953	0.00982496	0.326694	-2.81476	up
THUMPD3	0.312161	2.84252	2.62948	0.00982626	0.326694	-2.81487	up
NT5DC1	0.308986	1.99777	2.62946	0.0098268	0.326694	-2.81492	up
SMG5	0.28496	4.89983	2.62851	0.00985256	0.326694	-2.81713	up
ELF3	-0.285114	0.350132	-2.6285	0.00985284	0.326694	-2.81715	down
TP53BP1	0.329078	2.06685	2.62804	0.00986535	0.326694	-2.81822	up
GPR3	0.357377	1.6552	2.62698	0.00989439	0.327101	-2.8207	up
GAMT	-0.517515	3.67656	-2.62565	0.00993057	0.327551	-2.82377	down
CAPN5	-0.583316	2.84158	-2.62521	0.00994267	0.327551	-2.8248	down
CRB3	-0.416967	0.645478	-2.62421	0.00996999	0.327551	-2.82711	down
EREG	-0.277184	0.325949	-2.62377	0.00998202	0.327551	-2.82813	down
MISP	-0.155286	0.160255	-2.62313	0.00999964	0.327551	-2.82962	down
GPR137B	0.477165	5.38107	2.62281	0.0100086	0.327551	-2.83037	up
ATXN2L	0.221539	4.63118	2.61982	0.0100913	0.329704	-2.8373	up
HSPBAP1	0.238697	1.71294	2.61748	0.0101563	0.331276	-2.84271	up
MMP28	-0.394153	0.804517	-2.61563	0.010208	0.33219	-2.84699	down
GOLGB1	0.378008	3.03697	2.61526	0.0102183	0.33219	-2.84784	up
NOTCH3	-0.546067	2.9846	-2.61425	0.010247	0.332567	-2.8502	down
INKA2	-0.442354	1.09533	-2.61274	0.0102894	0.332713	-2.85368	down
ICAM3	0.254207	0.452958	2.61148	0.010325	0.332713	-2.85658	up
EOLA1	0.179362	1.99597	2.61079	0.0103446	0.332713	-2.85818	up
ERI1	0.273443	1.71284	2.61001	0.0103666	0.332713	-2.85997	up
CD8A	0.717943	1.69597	2.6098	0.0103728	0.332713	-2.86047	up
KLHL12	0.287004	3.76635	2.60969	0.0103759	0.332713	-2.86072	up
TBX22	-0.0623541	0.0576216	-2.60958	0.0103791	0.332713	-2.86099	down
PRSS22	-0.469389	0.669911	-2.60927	0.0103877	0.332713	-2.86168	down
ITGA7	0.826889	3.13972	2.60713	0.010449	0.334129	-2.86664	up
RPL27A	-0.326474	6.42725	-2.60567	0.0104908	0.334576	-2.87	down
WSCD1	-0.233551	0.274699	-2.605	0.0105102	0.334576	-2.87155	down
ROM1	-0.231245	1.26964	-2.60485	0.0105144	0.334576	-2.87188	down
AKT3	0.418969	3.34238	2.60379	0.010545	0.334893	-2.87433	up
CFAP44	0.234324	0.672015	2.60332	0.0105586	0.334893	-2.87542	up
USP43	-0.197947	0.393294	-2.60191	0.0105994	0.335642	-2.87866	down
POLR3D	0.323172	3.08776	2.6011	0.010623	0.335846	-2.88054	up
PCLO	0.302732	0.385273	2.59887	0.0106879	0.336131	-2.88566	up
ERBB2	-0.396297	3.00787	-2.59821	0.0107073	0.336131	-2.88718	down
KIF23	0.395225	2.52246	2.59772	0.0107215	0.336131	-2.8883	up
IFIH1	0.547328	2.36547	2.59552	0.0107862	0.336131	-2.89336	up
KRT34	-0.266817	0.294245	-2.595	0.0108017	0.336131	-2.89457	down
GPX3	-1.02765	4.16188	-2.59492	0.0108039	0.336131	-2.89474	down
CEACAM1	0.753138	3.24235	2.59463	0.0108123	0.336131	-2.8954	up
USP27X	0.214945	1.7771	2.59454	0.0108151	0.336131	-2.89561	up
DOCK5	0.282354	1.28667	2.59451	0.0108161	0.336131	-2.89569	up
PGM3	0.340872	2.13441	2.59372	0.0108394	0.336131	-2.8975	up
NME8	0.173766	0.167191	2.59286	0.0108648	0.336131	-2.89947	up
TTI2	0.196721	1.80443	2.59142	0.0109078	0.336131	-2.90279	up
ICOS	0.278848	0.58172	2.59085	0.0109246	0.336131	-2.90408	up
TLCD1	-0.405254	2.60631	-2.59011	0.0109468	0.336131	-2.90579	down
EIF2S2	0.312661	4.96537	2.59001	0.0109498	0.336131	-2.90602	up
CD22	0.583727	1.27639	2.58962	0.0109613	0.336131	-2.9069	up
VEPH1	0.627255	1.81032	2.58919	0.0109742	0.336131	-2.90789	up
TM9SF4	0.200758	4.57472	2.58898	0.0109805	0.336131	-2.90838	up
HCN4	-0.0221794	0.0198523	-2.5889	0.010983	0.336131	-2.90856	down
LRRC75A	0.365481	1.36492	2.58855	0.0109935	0.336131	-2.90937	up
KLRK1	0.11353	0.15143	2.58794	0.0110117	0.336131	-2.91076	up
IGSF9	-0.324552	0.394281	-2.58774	0.0110176	0.336131	-2.91121	down
PI4KA	0.294961	3.2152	2.5874	0.0110277	0.336131	-2.91198	up
IQCB1	0.393394	2.33521	2.58632	0.0110604	0.336282	-2.91447	up
MCM8	0.342235	1.74488	2.58581	0.0110758	0.336282	-2.91564	up
CAMSAP3	-0.447382	0.754846	-2.58549	0.0110855	0.336282	-2.91637	down
HOXA10-HOXA9	-0.0416453	0.0232158	-2.58496	0.0111016	0.336282	-2.91759	down
PAGR1	0.197172	2.41801	2.58432	0.0111208	0.336325	-2.91905	up
EDNRA	-0.289589	0.947625	-2.58329	0.011152	0.336325	-2.9214	down
EIF1B	0.283263	4.22171	2.58169	0.0112008	0.336325	-2.92507	up
IGFBP2	-0.871849	3.55334	-2.58107	0.0112195	0.336325	-2.92647	down
TRAF3IP3	0.256797	0.549195	2.58046	0.0112382	0.336325	-2.92787	up
PTP4A3	-0.62233	3.64995	-2.58039	0.0112405	0.336325	-2.92804	down
IGFBP4	-0.497579	6.39103	-2.57914	0.0112787	0.336325	-2.93089	down
FBXO44	0.289448	3.25291	2.57872	0.0112916	0.336325	-2.93185	up
PHOSPHO1	0.0696201	0.183656	2.57774	0.0113219	0.336325	-2.9341	up
XYLB	0.313524	1.70626	2.57676	0.0113519	0.336325	-2.93633	up
CCR5	0.455194	1.21196	2.57676	0.011352	0.336325	-2.93633	up
HSPA9	0.332819	6.05073	2.57651	0.0113598	0.336325	-2.93691	up
RPL30	-0.309465	7.20047	-2.57563	0.0113868	0.336325	-2.93891	down
ZSCAN20	0.138167	0.77985	2.57535	0.0113955	0.336325	-2.93955	up
GNL2	0.30212	3.70488	2.57511	0.0114029	0.336325	-2.9401	up
LEXM	-0.0768725	0.0963701	-2.57321	0.0114619	0.336325	-2.94443	down
CLNS1A	-0.461417	3.9867	-2.57297	0.0114695	0.336325	-2.94499	down
MSLN	-0.121182	0.195591	-2.57229	0.0114908	0.336325	-2.94654	down
CCDC171	0.216091	0.43079	2.5722	0.0114934	0.336325	-2.94673	up
PLA2G2D	0.561811	0.732496	2.57202	0.011499	0.336325	-2.94714	up
NUDT8	-0.503546	2.62376	-2.56926	0.0115855	0.336325	-2.95343	down
KCTD21	-0.351167	2.13259	-2.56926	0.0115856	0.336325	-2.95344	down
SH3TC2	0.277258	1.14548	2.56913	0.0115897	0.336325	-2.95374	up
MIGA1	0.291501	1.45393	2.5688	0.0116001	0.336325	-2.95449	up
CHPT1	0.32871	3.27603	2.56851	0.0116092	0.336325	-2.95515	up
CD27	0.654793	1.76721	2.5683	0.0116159	0.336325	-2.95563	up
TMEM61	-0.0721358	0.0902305	-2.56752	0.0116402	0.336325	-2.95739	down
UCHL3	-0.254128	2.10477	-2.567	0.0116568	0.336325	-2.95858	down
KCTD9	0.418854	2.52321	2.56698	0.0116573	0.336325	-2.95862	up
KLHL6	0.301528	0.637517	2.56638	0.0116764	0.336325	-2.96	up
RDH12	-0.714338	1.48364	-2.56632	0.0116782	0.336325	-2.96013	down
NAT16	0.530096	0.76285	2.56578	0.0116952	0.336325	-2.96135	up
GIMAP7	0.490594	1.99669	2.56478	0.011727	0.336325	-2.96362	up
CAMK4	0.146799	0.235971	2.56442	0.0117384	0.336325	-2.96444	up
FOXE1	-0.230955	0.315743	-2.56426	0.0117437	0.336325	-2.96482	down
PAQR4	0.33225	3.72534	2.56422	0.011745	0.336325	-2.96491	up
DACT3	-0.365598	1.14704	-2.56281	0.0117898	0.336325	-2.96811	down
PPP1R14A	-0.27516	0.817694	-2.56217	0.0118103	0.336325	-2.96957	down
TLR8	0.228407	0.37435	2.55943	0.0118982	0.336325	-2.97579	up
IKZF4	0.147782	1.18733	2.55886	0.0119167	0.336325	-2.97709	up
ATP6V1B2	0.454465	5.45948	2.55876	0.0119198	0.336325	-2.97731	up
CLGN	0.174534	0.176272	2.55854	0.0119269	0.336325	-2.97781	up
XAGE1A	0.0231587	0.0169953	2.55833	0.0119338	0.336325	-2.97829	up
RTN4RL1	-0.631745	1.6714	-2.5583	0.0119347	0.336325	-2.97836	down
TACC2	-0.32077	0.991332	-2.5574	0.0119638	0.336325	-2.9804	down
RPL22L1	-0.530019	3.7598	-2.55692	0.0119793	0.336325	-2.98149	down
TMEM92	-0.0510137	0.106856	-2.55643	0.0119951	0.336325	-2.98259	down
MDN1	0.248588	1.92886	2.55623	0.0120017	0.336325	-2.98305	up
SZT2	0.179854	1.91884	2.55582	0.012015	0.336325	-2.98398	up
CITED4	-0.686502	2.09284	-2.55542	0.0120278	0.336325	-2.98488	down
KLRC4-KLRK1	0.0682684	0.0772297	2.55529	0.0120321	0.336325	-2.98517	up
MLC1	-0.495468	0.579477	-2.55527	0.0120329	0.336325	-2.98523	down
VWA7	0.0941774	0.251907	2.55508	0.0120391	0.336325	-2.98566	up
ID1	-0.6301	3.10345	-2.5548	0.012048	0.336325	-2.98628	down
PLB1	0.336785	0.592856	2.55358	0.0120878	0.336325	-2.98905	up
NLRC5	0.441574	2.01931	2.55335	0.0120953	0.336325	-2.98957	up
IQANK1	-0.307941	1.28794	-2.55279	0.0121137	0.336325	-2.99084	down
SLC6A12	0.249822	0.510335	2.5524	0.0121265	0.336325	-2.99173	up
MYRIP	0.22471	0.29695	2.55204	0.0121384	0.336325	-2.99255	up
IL2RB	0.568728	1.77658	2.55141	0.012159	0.336325	-2.99397	up
HSPA1L	0.147392	1.01195	2.55125	0.012164	0.336325	-2.99432	up
NALCN	0.242676	0.298419	2.55107	0.0121702	0.336325	-2.99475	up
C1orf116	-0.577909	1.10141	-2.54998	0.0122059	0.336688	-2.9972	down
RAET1L	-0.322878	0.396739	-2.54936	0.0122262	0.336688	-2.9986	down
CCDC71L	0.395621	3.5076	2.5491	0.012235	0.336688	-2.9992	up
MOCOS	0.474149	2.12079	2.54806	0.0122693	0.337114	-3.00155	up
STKLD1	0.183087	0.692773	2.5466	0.0123177	0.337114	-3.00485	up
KCNH8	0.228615	0.546495	2.54648	0.0123216	0.337114	-3.00511	up
CLDN4	-0.606401	0.998819	-2.54623	0.01233	0.337114	-3.00568	down
LAMC3	-0.530132	1.66755	-2.54603	0.0123368	0.337114	-3.00614	down
PRKACA	-0.185899	4.35437	-2.5449	0.0123743	0.337545	-3.00869	down
GPC4	-0.6919	1.63744	-2.54446	0.0123891	0.337545	-3.00969	down
LRIF1	0.345406	2.55607	2.544	0.0124044	0.337545	-3.01073	up
DOK4	-0.394903	2.29907	-2.54179	0.0124785	0.338642	-3.01572	down
TESPA1	0.196393	0.369283	2.54165	0.0124829	0.338642	-3.01601	up
JAKMIP1	0.199992	0.322379	2.54124	0.0124967	0.338642	-3.01694	up
ELP1	0.304604	2.92511	2.53884	0.0125777	0.338822	-3.02235	up
EDN2	-0.301306	0.26472	-2.53875	0.0125809	0.338822	-3.02256	down
KCNJ12	-0.370439	0.619427	-2.53823	0.0125986	0.338822	-3.02374	down
ZSCAN29	0.266904	2.0551	2.53807	0.0126039	0.338822	-3.0241	up
PPP6R2	0.223633	3.92082	2.53713	0.0126359	0.338822	-3.02622	up
SYT7	-0.241217	0.611996	-2.53698	0.0126408	0.338822	-3.02654	down
TXNDC17	-0.225348	3.39208	-2.53642	0.01266	0.338822	-3.02781	down
FAM193A	0.196617	2.90856	2.5364	0.0126608	0.338822	-3.02787	up
UNC5B	-0.354404	1.87772	-2.5362	0.0126674	0.338822	-3.02831	down
CSTF2	0.231444	3.25855	2.53582	0.0126803	0.338822	-3.02915	up
AHI1	0.264682	1.24697	2.53506	0.0127063	0.338822	-3.03087	up
C10orf62	0.0373128	0.0524166	2.53491	0.0127115	0.338822	-3.03121	up
DBF4B	0.204925	1.6249	2.53235	0.0127993	0.339523	-3.03698	up
ROPN1B	0.374953	2.17703	2.53201	0.012811	0.339523	-3.03774	up
PITX1	-0.477704	0.711767	-2.53179	0.0128183	0.339523	-3.03822	down
GPR171	0.291308	0.502793	2.53166	0.0128228	0.339523	-3.03852	up
ARHGAP9	0.385077	1.17547	2.5313	0.0128355	0.339523	-3.03934	up
SENP2	0.264316	2.56401	2.53106	0.0128435	0.339523	-3.03987	up
ADGRG5	0.226951	0.410761	2.5306	0.0128594	0.339523	-3.0409	up
USP35	-0.388795	1.93908	-2.52934	0.012903	0.339752	-3.04374	down
PRDM16	-0.122266	0.17816	-2.52839	0.012936	0.339752	-3.04587	down
RMC1	0.202647	3.25597	2.52717	0.0129783	0.339752	-3.04861	up
CDC42EP2	-0.295888	1.77007	-2.5269	0.0129879	0.339752	-3.04923	down
FAM71F1	0.0296826	0.0341607	2.52656	0.0129995	0.339752	-3.04997	up
GRB7	-0.35345	0.486626	-2.52642	0.0130045	0.339752	-3.0503	down
SELENOM	0.605909	2.82308	2.52629	0.0130091	0.339752	-3.05059	up
CYREN	0.274962	3.05657	2.52589	0.0130229	0.339752	-3.05148	up
PRSS41	0.0495003	0.0358014	2.52584	0.0130246	0.339752	-3.05159	up
GIPC1	-0.254674	5.44301	-2.52424	0.0130807	0.340709	-3.05519	down
TGFA	-0.413387	0.916289	-2.52332	0.013113	0.340709	-3.05725	down
CD69	0.258148	0.517781	2.5233	0.0131136	0.340709	-3.05729	up
UNK	0.222368	3.34831	2.52046	0.0132139	0.342316	-3.06366	up
STX18	0.242099	2.76692	2.52033	0.0132185	0.342316	-3.06395	up
ALPK1	0.220055	1.27546	2.5199	0.0132336	0.342316	-3.06491	up
MTMR11	0.327155	1.63274	2.5189	0.0132692	0.342316	-3.06716	up
PRR14L	0.253748	2.14949	2.51863	0.0132784	0.342316	-3.06774	up
NPDC1	-0.5624	3.3461	-2.51826	0.0132917	0.342316	-3.06858	down
EGFL7	-0.527869	3.34195	-2.51746	0.0133201	0.342316	-3.07036	down
TBC1D14	0.44073	3.08799	2.51746	0.0133203	0.342316	-3.07037	up
ZBTB24	0.259615	1.94899	2.5171	0.0133331	0.342316	-3.07118	up
AKAP7	0.234988	1.20602	2.51635	0.01336	0.342555	-3.07286	up
COL26A1	-0.266268	0.551117	-2.51556	0.0133882	0.342802	-3.07463	down
ZMYND10	0.165034	0.4684	2.51431	0.0134329	0.342802	-3.07742	up
TMEM106C	0.369558	4.47609	2.51384	0.0134498	0.342802	-3.07847	up
C4orf50	0.0157894	0.0163081	2.51346	0.0134633	0.342802	-3.07931	up
RRAGD	0.370055	3.45491	2.51344	0.0134641	0.342802	-3.07936	up
GAB3	0.165905	0.520421	2.51277	0.0134884	0.342802	-3.08086	up
SLC6A2	-0.0723367	0.0621086	-2.51094	0.0135543	0.342802	-3.08494	down
ALDH16A1	-0.286294	3.48659	-2.51085	0.0135576	0.342802	-3.08514	down
S100A7A	-0.983214	1.44749	-2.51075	0.0135611	0.342802	-3.08536	down
RYR1	-0.343799	0.783833	-2.51035	0.0135758	0.342802	-3.08626	down
NAT8	0.269413	0.304307	2.51013	0.0135837	0.342802	-3.08675	up
CLU	0.708676	2.00228	2.50905	0.0136228	0.342802	-3.08915	up
PSORS1C2	-0.673448	1.02647	-2.50884	0.0136304	0.342802	-3.08962	down
TAB3	0.285593	1.74789	2.5085	0.0136428	0.342802	-3.09038	up
HNF4G	0.103795	0.0903181	2.50844	0.013645	0.342802	-3.09052	up
GALNT13	0.0486042	0.0374047	2.50799	0.0136614	0.342802	-3.09152	up
TAF6	0.252204	3.93926	2.50747	0.0136805	0.342802	-3.09269	up
KNTC1	0.2824	1.72932	2.50733	0.0136854	0.342802	-3.09299	up
ITGAL	0.541229	1.50372	2.50528	0.0137605	0.344241	-3.09756	up
TTC16	0.068817	0.113663	2.50335	0.0138316	0.344564	-3.10187	up
ATP8B1	-0.289999	0.831017	-2.50296	0.0138459	0.344564	-3.10273	down
CCSAP	0.431508	2.3361	2.50276	0.013853	0.344564	-3.10316	up
IQCH	0.0763382	0.256952	2.50226	0.0138718	0.344564	-3.10429	up
PIP5K1B	0.264987	0.439966	2.5022	0.0138739	0.344564	-3.10442	up
BBS7	0.245737	1.76049	2.50206	0.0138792	0.344564	-3.10474	up
ADAL	0.26078	1.56111	2.50147	0.0139009	0.344564	-3.10604	up
PUDP	0.283161	2.84869	2.5011	0.0139145	0.344564	-3.10686	up
IL13RA2	0.763889	1.39996	2.49973	0.0139654	0.34491	-3.10991	up
C19orf71	0.615305	4.05751	2.49898	0.0139935	0.34491	-3.11159	up
MARVELD3	-0.135717	0.169266	-2.49865	0.0140055	0.34491	-3.11231	down
STX11	0.386052	1.58803	2.498	0.0140299	0.34491	-3.11376	up
SLC6A15	0.623791	2.59477	2.49788	0.0140343	0.34491	-3.11402	up
ADAMDEC1	0.497741	0.904752	2.49756	0.0140463	0.34491	-3.11474	up
CHIC1	0.248923	1.18763	2.49733	0.014055	0.34491	-3.11525	up
OSER1	0.243211	4.40147	2.49693	0.0140697	0.34491	-3.11612	up
CTNNBIP1	-0.4095	4.12405	-2.49494	0.0141443	0.346218	-3.12055	down
TAZ	0.199497	2.74123	2.49414	0.0141744	0.346218	-3.12232	up
SHANK2	-0.165785	0.111191	-2.4941	0.0141762	0.346218	-3.12243	down
TNRC6B	0.208524	1.65047	2.49349	0.0141991	0.346344	-3.12377	up
AJAP1	-0.112488	0.140438	-2.49216	0.0142492	0.347133	-3.12671	down
UNC13D	0.510817	1.79206	2.49107	0.0142905	0.347223	-3.12913	up
FAM171A2	-0.284302	0.949908	-2.49059	0.0143087	0.347223	-3.1302	down
ASPG	-0.183768	0.239204	-2.4904	0.0143159	0.347223	-3.13061	down
GLTPD2	-0.162325	0.538266	-2.4898	0.014339	0.347223	-3.13196	down
ACER3	-0.334826	2.34195	-2.48972	0.0143417	0.347223	-3.13212	down
TSKU	-0.545063	3.4977	-2.4875	0.0144265	0.348018	-3.13704	down
ESRP2	-0.548792	0.884628	-2.48702	0.0144451	0.348018	-3.13811	down
RNASE3	0.0552501	0.116381	2.48669	0.0144578	0.348018	-3.13885	up
FAM156A	0.0269108	0.0672665	2.48646	0.0144664	0.348018	-3.13934	up
UBL4A	0.226803	4.66012	2.48619	0.014477	0.348018	-3.13995	up
GPR141	0.109112	0.191044	2.48606	0.0144818	0.348018	-3.14023	up
RAB6B	0.477764	2.33751	2.48476	0.0145318	0.348018	-3.14311	up
RORB	0.0850525	0.0984287	2.4847	0.014534	0.348018	-3.14323	up
RXRA	-0.319664	3.01786	-2.48468	0.0145349	0.348018	-3.14329	down
NADSYN1	-0.227324	2.20315	-2.48351	0.0145802	0.348675	-3.14588	down
PRF1	0.65795	1.87984	2.48248	0.01462	0.3492	-3.14816	up
TTBK2	0.186492	1.05991	2.48196	0.0146402	0.349254	-3.14931	up
TCEANC2	0.160412	1.16596	2.48104	0.0146758	0.349282	-3.15133	up
VSTM2B	-0.306361	0.253832	-2.48101	0.014677	0.349282	-3.15141	down
TENM2	-0.40116	0.560951	-2.47962	0.014731	0.349896	-3.15447	down
RTP5	0.0881028	0.104039	2.47942	0.0147387	0.349896	-3.1549	up
ZMIZ2	0.256278	4.1795	2.47797	0.0147955	0.350706	-3.15811	up
C10orf88	0.206465	1.69977	2.47763	0.0148087	0.350706	-3.15886	up
PRTG	0.206888	0.602933	2.47633	0.0148596	0.351485	-3.16172	up
SPACA4	-0.0401541	0.0406857	-2.47545	0.0148944	0.351881	-3.16367	down
GLP1R	-0.12777	0.0880602	-2.47192	0.0150339	0.354419	-3.17144	down
GATA2	-0.235703	0.725463	-2.47182	0.015038	0.354419	-3.17167	down
BLK	0.180307	0.202303	2.46995	0.0151125	0.354993	-3.17579	up
HOXC12	-0.380997	0.510322	-2.4691	0.0151464	0.354993	-3.17766	down
ARFGEF3	0.252973	0.527052	2.46885	0.0151562	0.354993	-3.1782	up
SPAG8	0.13581	0.393374	2.46871	0.0151618	0.354993	-3.1785	up
SPATA12	0.0889999	0.242808	2.46703	0.0152292	0.354993	-3.1822	up
GOLGA8K	0.0110195	0.0174448	2.46699	0.0152307	0.354993	-3.18228	up
IKZF1	0.307547	0.756619	2.46592	0.0152738	0.354993	-3.18464	up
FAM72C	0.07757	0.202734	2.46543	0.0152936	0.354993	-3.18572	up
CTNNB1	0.430499	6.61841	2.46498	0.0153117	0.354993	-3.1867	up
PDPK1	0.189218	1.94299	2.46491	0.0153145	0.354993	-3.18685	up
RABGAP1L	0.206984	1.54169	2.46443	0.015334	0.354993	-3.18791	up
ACAN	-0.186505	0.329686	-2.46439	0.0153355	0.354993	-3.188	down
CACNA1B	-0.161823	0.144571	-2.4643	0.0153392	0.354993	-3.1882	down
TRIM39	0.193454	2.14943	2.46416	0.0153446	0.354993	-3.18849	up
STAP1	0.186399	0.25883	2.46401	0.015351	0.354993	-3.18884	up
PNMA8A	-0.598142	3.24602	-2.46361	0.0153669	0.354993	-3.1897	down
ERICH1	0.213959	1.40822	2.46346	0.0153729	0.354993	-3.19003	up
ADAMTS7	-0.289457	1.17214	-2.4627	0.015404	0.354993	-3.19171	down
CLEC2D	0.314566	1.29424	2.46252	0.0154111	0.354993	-3.19209	up
PTGDR	0.0458646	0.103426	2.46216	0.0154258	0.354993	-3.19289	up
PIGU	0.199928	3.82694	2.46075	0.0154833	0.355373	-3.19599	up
SEPTIN1	0.354347	1.59592	2.46037	0.0154989	0.355373	-3.19682	up
ST3GAL3	0.236066	2.55801	2.4584	0.0155793	0.355373	-3.20114	up
SULT1C4	-0.177415	0.206722	-2.45785	0.015602	0.355373	-3.20235	down
METTL18	0.266176	2.28995	2.45765	0.0156099	0.355373	-3.20277	up
HS3ST3A1	-0.247464	0.440929	-2.45732	0.0156235	0.355373	-3.2035	down
AASS	0.359743	1.82883	2.45683	0.0156439	0.355373	-3.20458	up
SNAP23	0.347226	3.09553	2.45669	0.0156495	0.355373	-3.20488	up
IRF1	0.585308	2.6935	2.45612	0.015673	0.355373	-3.20613	up
NUTM2B	0.0195351	0.044702	2.45571	0.0156897	0.355373	-3.20701	up
VHLL	0.0179065	0.0195182	2.45565	0.0156925	0.355373	-3.20717	up
BTN3A1	0.449445	2.98735	2.45556	0.0156962	0.355373	-3.20736	up
CDK5RAP3	0.299748	4.19651	2.45509	0.0157155	0.355373	-3.20838	up
PYCR2	0.220712	4.53209	2.45425	0.0157501	0.355373	-3.21022	up
RPL7	-0.359193	7.43796	-2.45409	0.0157567	0.355373	-3.21056	down
R3HDM4	-0.266102	4.84998	-2.45395	0.0157626	0.355373	-3.21088	down
TAX1BP3	-0.305825	4.54869	-2.45298	0.0158027	0.355373	-3.21299	down
FAM228B	0.191334	1.11503	2.45267	0.0158157	0.355373	-3.21368	up
IL17RC	0.285134	3.50463	2.45248	0.0158234	0.355373	-3.21408	up
AGRN	-0.384536	4.9944	-2.45246	0.0158245	0.355373	-3.21414	down
GRIN3A	0.0656763	0.139229	2.45225	0.0158333	0.355373	-3.2146	up
ENTPD2	-0.397865	0.525844	-2.45203	0.0158425	0.355373	-3.21508	down
ZNF169	0.114069	0.419578	2.44955	0.0159458	0.35646	-3.2205	up
ARRDC5	0.0585071	0.0989147	2.44882	0.0159761	0.35646	-3.22208	up
SRGAP2B	0.156893	0.605725	2.44865	0.0159834	0.35646	-3.22245	up
IL7	0.140845	0.352477	2.4481	0.0160065	0.35646	-3.22365	up
G6PC2	-0.130237	0.0912055	-2.44749	0.0160321	0.35646	-3.22498	down
TBX21	0.264938	0.512855	2.44671	0.0160649	0.35646	-3.22669	up
KRT23	-0.668405	1.04125	-2.44664	0.0160678	0.35646	-3.22684	down
FAM20C	-0.548885	3.11239	-2.44652	0.016073	0.35646	-3.22711	down
SLC8A1	0.094382	0.187251	2.44642	0.016077	0.35646	-3.22732	up
SYT11	0.565583	2.51121	2.44623	0.0160852	0.35646	-3.22774	up
PARP14	0.497877	2.79646	2.44579	0.0161037	0.35646	-3.2287	up
PTRHD1	-0.249823	3.29687	-2.44554	0.0161145	0.35646	-3.22925	down
SDC2	-0.666544	3.44258	-2.44496	0.0161389	0.35646	-3.23051	down
KLK9	-0.121444	0.123454	-2.44478	0.0161463	0.35646	-3.23089	down
CFAP97D1	0.0258866	0.0600584	2.44419	0.0161712	0.356607	-3.23218	up
RHOH	0.210305	0.399262	2.44365	0.0161944	0.356716	-3.23337	up
CCDC92	0.209931	2.72541	2.44308	0.0162187	0.356847	-3.23461	up
NUTM2A	0.0233088	0.0558934	2.44094	0.0163098	0.357556	-3.23927	up
CBLC	-0.696702	1.11733	-2.4406	0.0163242	0.357556	-3.24001	down
RP11-434D12.1	0.0974853	0.265412	2.44017	0.0163424	0.357556	-3.24093	up
MLXIP	0.232054	3.64224	2.43987	0.0163554	0.357556	-3.2416	up
MNDA	0.363087	1.3314	2.43963	0.0163657	0.357556	-3.24212	up
DGKG	0.189797	0.667966	2.43925	0.0163821	0.357556	-3.24295	up
CEMIP2	0.385967	2.48002	2.4391	0.0163882	0.357556	-3.24326	up
RPL10A	-0.299727	8.39376	-2.43833	0.0164212	0.357556	-3.24493	down
MORN1	0.107707	0.598985	2.43807	0.0164327	0.357556	-3.24552	up
ZNF689	0.433969	2.69328	2.43804	0.0164339	0.357556	-3.24558	up
CEP128	0.119444	0.539156	2.4367	0.0164915	0.35841	-3.24848	up
PSMC3IP	0.267678	1.92119	2.43477	0.016575	0.358656	-3.25268	up
INSYN2A	-0.0471605	0.0671738	-2.43462	0.0165813	0.358656	-3.253	down
PNMA3	-0.496998	0.871957	-2.43458	0.0165834	0.358656	-3.2531	down
IL17C	-0.0261496	0.0377239	-2.43403	0.016607	0.358656	-3.25429	down
STC2	-0.329123	0.799102	-2.43392	0.0166119	0.358656	-3.25453	down
RNF39	-0.480959	1.26068	-2.43373	0.0166201	0.358656	-3.25494	down
FAM184A	0.127768	0.191973	2.43168	0.0167093	0.358656	-3.2594	up
PIP5KL1	-0.16894	0.435482	-2.43153	0.0167157	0.358656	-3.25971	down
CALHM6	0.597552	1.77393	2.42988	0.0167879	0.358656	-3.26329	up
DOCK6	-0.232566	2.0128	-2.42974	0.0167941	0.358656	-3.2636	down
TMEM125	-0.274487	0.368801	-2.42938	0.0168098	0.358656	-3.26438	down
APOL3	0.520566	1.71078	2.42758	0.0168888	0.358656	-3.26827	up
KLHL42	0.279724	2.53167	2.4271	0.0169102	0.358656	-3.26932	up
SLC26A6	0.257172	2.51241	2.42697	0.016916	0.358656	-3.26961	up
DALRD3	0.224499	3.15033	2.42684	0.0169217	0.358656	-3.26989	up
LACTB	0.29279	2.44909	2.4266	0.0169321	0.358656	-3.2704	up
PRSS35	-0.411346	0.399222	-2.4266	0.0169321	0.358656	-3.2704	down
BRF2	0.262485	2.07582	2.42472	0.0170153	0.358656	-3.27447	up
SMPX	0.132992	0.124411	2.42416	0.0170401	0.358656	-3.27568	up
IL21R	0.279692	0.55374	2.42415	0.0170405	0.358656	-3.2757	up
SLC38A3	-0.139569	0.179949	-2.42409	0.0170435	0.358656	-3.27585	down
FAHD1	0.281194	3.62879	2.42384	0.0170544	0.358656	-3.27638	up
CDKN1A	-0.50362	5.64217	-2.4234	0.017074	0.358656	-3.27733	down
PDZD11	0.21234	5.04798	2.42311	0.0170867	0.358656	-3.27795	up
GSC	-0.186192	0.289176	-2.42208	0.0171327	0.358656	-3.28018	down
SNX20	0.29932	0.803143	2.42184	0.0171432	0.358656	-3.28069	up
TMEM156	0.156081	0.238004	2.42165	0.0171521	0.358656	-3.28112	up
ESRP1	-0.457336	2.85424	-2.42137	0.0171644	0.358656	-3.28172	down
PLCXD2	0.0335887	0.0695582	2.42084	0.0171883	0.358656	-3.28288	up
SUCNR1	0.206096	0.290858	2.42079	0.0171903	0.358656	-3.28297	up
FAM160B2	0.249747	3.17194	2.42075	0.0171921	0.358656	-3.28306	up
FMNL1	0.383965	1.84149	2.42027	0.0172137	0.358656	-3.2841	up
S100P	-0.626505	0.998528	-2.41957	0.0172452	0.358656	-3.28562	down
CD274	0.374981	1.01397	2.41944	0.0172508	0.358656	-3.28589	up
USP19	0.249132	4.12545	2.41898	0.0172715	0.358656	-3.28688	up
HMCES	0.213337	4.42059	2.41897	0.0172721	0.358656	-3.28691	up
PLA2G3	-0.448108	0.570361	-2.41893	0.0172739	0.358656	-3.287	down
TRPV3	-0.194821	0.359236	-2.4185	0.0172933	0.358656	-3.28793	down
RPS25	-0.317031	7.73049	-2.41846	0.0172948	0.358656	-3.288	down
RASSF10	-0.272843	0.442381	-2.41799	0.017316	0.358656	-3.28902	down
GABRD	-0.213673	0.629285	-2.41771	0.0173288	0.358656	-3.28963	down
CDCA2	0.367301	1.78084	2.41721	0.0173514	0.358656	-3.29071	up
HSH2D	0.312337	0.620914	2.41703	0.0173595	0.358656	-3.2911	up
ACSL5	0.384624	1.28647	2.41698	0.0173617	0.358656	-3.29121	up
RCOR2	-0.371929	0.91291	-2.41677	0.0173708	0.358656	-3.29164	down
SETBP1	-0.261336	1.01322	-2.4167	0.0173742	0.358656	-3.29181	down
KRT37	-0.112924	0.0666359	-2.41662	0.0173779	0.358656	-3.29198	down
TBX19	0.187746	0.944352	2.41581	0.0174144	0.358656	-3.29372	up
BNC1	-0.470937	0.73161	-2.41552	0.0174278	0.358656	-3.29436	down
OVOL1	-0.508851	0.791204	-2.41519	0.0174424	0.358656	-3.29506	down
GRAP2	0.284827	0.786239	2.41513	0.0174452	0.358656	-3.29519	up
HS3ST6	-0.382047	0.423291	-2.41447	0.0174751	0.358656	-3.29661	down
ATP11A	0.429932	2.47647	2.41337	0.0175254	0.358656	-3.299	up
TIGIT	0.380785	0.804709	2.41334	0.0175265	0.358656	-3.29905	up
THAP10	0.223558	1.03606	2.41331	0.0175281	0.358656	-3.29912	up
NFS1	0.17703	2.45307	2.41325	0.0175308	0.358656	-3.29925	up
CASP8AP2	0.289126	1.17355	2.41198	0.0175884	0.358695	-3.30197	up
NEK11	0.178761	0.76671	2.41194	0.0175906	0.358695	-3.30208	up
LRRTM1	-0.362639	0.382602	-2.41155	0.0176081	0.358695	-3.3029	down
MAFA	-0.043421	0.0435426	-2.41096	0.0176351	0.358695	-3.30418	down
SP140L	0.385566	1.52284	2.41018	0.0176708	0.358695	-3.30585	up
GPAM	0.244831	1.27597	2.40958	0.0176986	0.358695	-3.30716	up
ANO1	-0.416974	1.42762	-2.40933	0.0177098	0.358695	-3.30768	down
MACROH2A2	-0.451881	1.64222	-2.40917	0.0177173	0.358695	-3.30803	down
CRYZ	0.391012	2.66738	2.40884	0.0177323	0.358695	-3.30873	up
SCAMP4	-0.246018	4.13006	-2.40864	0.0177418	0.358695	-3.30918	down
MPZL2	-0.636789	1.64316	-2.40843	0.0177514	0.358695	-3.30963	down
ZNF621	0.305568	2.006	2.4076	0.0177893	0.358695	-3.3114	up
TNFSF14	0.103774	0.246895	2.40759	0.0177901	0.358695	-3.31144	up
NKAP	0.241836	1.87501	2.40729	0.0178038	0.358695	-3.31207	up
PEX1	0.31277	1.85813	2.40701	0.0178167	0.358695	-3.31268	up
PDCD1	0.519281	1.10406	2.40655	0.0178382	0.358695	-3.31367	up
EXT2	-0.323764	4.21451	-2.40581	0.0178725	0.358695	-3.31527	down
HLA-DOB	0.329104	0.886673	2.40553	0.0178851	0.358695	-3.31585	up
HECTD4	0.157227	1.54074	2.40532	0.017895	0.358695	-3.31631	up
NR2C2	0.304151	2.24414	2.40522	0.0178998	0.358695	-3.31654	up
PIK3CG	0.177915	0.345793	2.4047	0.0179235	0.358801	-3.31763	up
PYGO2	0.190763	4.40531	2.40339	0.0179849	0.359617	-3.32047	up
ZBED4	0.270178	2.68709	2.40304	0.0180011	0.359617	-3.32121	up
CGGBP1	0.317022	3.88164	2.40262	0.0180208	0.359642	-3.32212	up
ZCWPW2	0.0772923	0.262518	2.40181	0.0180583	0.359804	-3.32384	up
PGAP2	-0.246845	2.94864	-2.40138	0.0180784	0.359804	-3.32477	down
FOXL2NB	-0.136382	0.146945	-2.4008	0.0181055	0.359804	-3.32601	down
GALNT18	-0.460263	2.23644	-2.40047	0.0181213	0.359804	-3.32673	down
ARHGAP17	0.166996	2.98087	2.39957	0.0181634	0.359804	-3.32866	up
CEP97	0.287107	1.2676	2.39775	0.0182491	0.359804	-3.33256	up
ACADVL	-0.260653	5.52768	-2.39771	0.0182508	0.359804	-3.33263	down
BIN2	0.326279	1.04768	2.3976	0.0182559	0.359804	-3.33287	up
FBXL4	0.261296	1.69793	2.39746	0.018263	0.359804	-3.33319	up
PTPN23	0.227492	4.53873	2.39729	0.0182707	0.359804	-3.33354	up
KCNIP2	0.275228	1.03658	2.39726	0.0182723	0.359804	-3.33361	up
ZNF385B	-0.0729142	0.0715766	-2.3964	0.0183129	0.359804	-3.33545	down
PPIL2	0.205771	2.92229	2.39602	0.0183309	0.359804	-3.33626	up
EPN3	-0.466864	0.680781	-2.3958	0.0183412	0.359804	-3.33673	down
MAGEA6	0.969877	2.35292	2.39556	0.0183528	0.359804	-3.33725	up
APOL2	0.394997	4.08998	2.39506	0.0183765	0.359804	-3.33832	up
DUSP1	-0.542584	3.80134	-2.39436	0.0184095	0.359804	-3.33981	down
EFHB	0.119017	0.289488	2.39435	0.0184099	0.359804	-3.33983	up
DPYSL4	-0.523536	1.90778	-2.39416	0.018419	0.359804	-3.34024	down
CCDC174	0.20546	2.74386	2.39401	0.0184265	0.359804	-3.34057	up
LTK	-0.455044	1.1557	-2.39362	0.0184447	0.359804	-3.34139	down
VGLL1	-0.0873468	0.0898743	-2.39353	0.018449	0.359804	-3.34159	down
EXOC8	0.264542	2.09497	2.39346	0.0184524	0.359804	-3.34174	up
LAX1	0.27841	0.412806	2.39251	0.0184978	0.360329	-3.34377	up
CYP27C1	-0.32302	0.745015	-2.39052	0.018593	0.361824	-3.34803	down
EI24	-0.25532	5.16364	-2.38836	0.0186969	0.363483	-3.35264	down
C16orf54	0.328946	0.79734	2.38768	0.0187295	0.363755	-3.35409	up
LDHD	0.351827	1.29139	2.38699	0.018763	0.364043	-3.35557	up
LAP3	0.508356	4.70866	2.38624	0.0187991	0.364165	-3.35716	up
EDDM13	-0.123043	0.217797	-2.38607	0.0188075	0.364165	-3.35753	down
ANKLE1	-0.203354	0.531266	-2.38571	0.0188252	0.364165	-3.35831	down
TLR4	0.333707	1.0912	2.38474	0.0188719	0.364424	-3.36036	up
KLRD1	0.1302	0.183548	2.38375	0.0189201	0.364424	-3.36247	up
TUBA3D	0.0464879	0.128233	2.38365	0.0189251	0.364424	-3.36269	up
SNX27	0.228883	3.15337	2.38348	0.0189336	0.364424	-3.36306	up
FGF11	-0.0958929	0.143754	-2.38322	0.0189463	0.364424	-3.36362	down
ARPC4-TTLL3	0.0489571	0.156713	2.38291	0.0189613	0.364424	-3.36427	up
ACYP1	0.31083	2.58987	2.38252	0.0189801	0.364424	-3.36509	up
CILP2	-0.389189	0.842279	-2.3821	0.0190007	0.364424	-3.36599	down
CIITA	0.457219	1.30375	2.38131	0.0190394	0.364424	-3.36767	up
DNAH1	0.165687	0.605524	2.38129	0.0190406	0.364424	-3.36773	up
TRIM16	-0.28372	1.58271	-2.38101	0.0190543	0.364424	-3.36832	down
USP36	0.225723	3.30904	2.38084	0.0190624	0.364424	-3.36867	up
EHD2	-0.514182	4.14502	-2.37779	0.0192126	0.366937	-3.37517	down
NGF	-0.200016	0.359394	-2.37705	0.0192491	0.367274	-3.37674	down
PARP9	0.44381	2.81079	2.37591	0.0193054	0.36777	-3.37916	up
TMEM184A	-0.338576	0.490732	-2.37547	0.0193275	0.36777	-3.3801	down
SPRR2B	-1.00483	1.54369	-2.37499	0.0193515	0.36777	-3.38113	down
INA	-0.307463	0.511811	-2.37462	0.0193697	0.36777	-3.38191	down
OAF	-0.528508	3.80637	-2.37427	0.0193869	0.36777	-3.38264	down
FOXP2	0.100783	0.155495	2.37404	0.0193987	0.36777	-3.38314	up
EDEM1	0.382717	3.4074	2.37279	0.0194609	0.36777	-3.38579	up
GJB5	-0.721439	1.28809	-2.37268	0.0194665	0.36777	-3.38603	down
SPG11	0.276947	2.37967	2.3721	0.0194955	0.36777	-3.38726	up
ANKRD6	0.239885	1.06145	2.3719	0.0195053	0.36777	-3.38768	up
IRF6	-0.656287	1.41508	-2.37184	0.0195083	0.36777	-3.3878	down
FLT3	0.0712301	0.142449	2.37174	0.0195134	0.36777	-3.38802	up
SHMT2	-0.239067	4.94529	-2.37136	0.0195325	0.36777	-3.38883	down
HACL1	0.301175	2.74989	2.37124	0.0195386	0.36777	-3.38909	up
C1orf100	0.088077	0.191756	2.37078	0.0195613	0.367843	-3.39005	up
HMGA2	0.333424	0.652117	2.3704	0.0195807	0.367854	-3.39087	up
H4C6	-0.0563321	0.0468775	-2.3696	0.0196207	0.367961	-3.39256	down
PTGES3L-AARSD1	0.0498865	0.0986943	2.36948	0.0196268	0.367961	-3.39281	up
ELMOD2	0.280632	1.954	2.36916	0.0196429	0.367961	-3.39349	up
ZNF80	0.0402761	0.046835	2.36836	0.0196834	0.368092	-3.39519	up
JOSD1	0.254609	4.27001	2.36722	0.0197409	0.368092	-3.39761	up
MTRNR2L5	-0.0122513	0.0143075	-2.36698	0.0197533	0.368092	-3.39812	down
CCDC181	0.175263	0.3516	2.36659	0.019773	0.368092	-3.39895	up
PROKR2	0.0290115	0.0259678	2.36629	0.0197882	0.368092	-3.39958	up
COQ10A	0.23346	2.01296	2.36607	0.019799	0.368092	-3.40004	up
LSG1	0.223737	3.49045	2.36534	0.0198364	0.368092	-3.4016	up
HTRA1	-0.60656	4.85631	-2.36471	0.0198681	0.368092	-3.40292	down
LSR	-0.609508	2.7838	-2.36382	0.0199137	0.368092	-3.40481	down
HES3	-0.0380569	0.0391572	-2.36295	0.019958	0.368092	-3.40665	down
UTP20	0.287466	2.48968	2.36293	0.0199588	0.368092	-3.40668	up
ARMH1	0.145752	0.442666	2.36255	0.0199782	0.368092	-3.40748	up
PRKAR1B	-0.455176	2.78946	-2.36059	0.020079	0.368092	-3.41164	down
SEC14L2	-0.367229	1.67959	-2.36003	0.0201075	0.368092	-3.41281	down
CRYBG2	-0.456323	0.712632	-2.35971	0.0201238	0.368092	-3.41348	down
RIPPLY3	-0.088736	0.117968	-2.35968	0.0201254	0.368092	-3.41355	down
KCNAB2	0.703852	4.05131	2.35962	0.0201286	0.368092	-3.41368	up
UPF3B	0.341366	2.63572	2.35912	0.0201544	0.368092	-3.41474	up
ZNF419	0.191708	1.00063	2.35875	0.0201735	0.368092	-3.41552	up
GRB2	0.213724	5.06141	2.35865	0.0201789	0.368092	-3.41574	up
SSTR3	0.033845	0.050559	2.35851	0.0201858	0.368092	-3.41602	up
RPS29	-0.264465	4.45333	-2.35851	0.0201859	0.368092	-3.41603	down
GPR65	0.211033	0.522167	2.35849	0.0201868	0.368092	-3.41607	up
EME1	0.246691	1.6469	2.35764	0.0202308	0.368092	-3.41786	up
ETNPPL	0.300174	0.489569	2.35753	0.0202367	0.368092	-3.4181	up
PRIMA1	-0.605309	1.08209	-2.35696	0.0202657	0.368092	-3.41929	down
C1orf210	-0.29715	0.401033	-2.35628	0.020301	0.368092	-3.42073	down
UBASH3A	0.251649	0.521882	2.35589	0.0203215	0.368092	-3.42156	up
MRPL21	-0.3197	3.70107	-2.35581	0.0203254	0.368092	-3.42172	down
HIVEP2	0.277006	1.82423	2.35545	0.0203443	0.368092	-3.42249	up
CC2D1B	0.212334	3.60741	2.35526	0.020354	0.368092	-3.42288	up
INTS4	-0.309715	2.59793	-2.35476	0.0203801	0.368092	-3.42394	down
PTP4A2	0.310211	4.6159	2.35473	0.0203817	0.368092	-3.424	up
RPP14	0.183658	1.6645	2.35442	0.0203977	0.368092	-3.42465	up
AKAP5	0.163766	0.277992	2.35442	0.0203978	0.368092	-3.42465	up
TNKS1BP1	-0.324422	4.20791	-2.35395	0.0204222	0.368092	-3.42564	down
MED24	0.207416	3.89222	2.35364	0.0204387	0.368092	-3.42631	up
RMDN3	0.231474	3.24933	2.35246	0.0205001	0.368092	-3.42878	up
DHRS7B	-0.230111	2.47323	-2.35222	0.0205129	0.368092	-3.4293	down
NSUN3	0.175709	1.13412	2.35199	0.0205246	0.368092	-3.42977	up
DHX30	0.1872	4.19658	2.35191	0.020529	0.368092	-3.42995	up
TBC1D10C	0.3611	1.05684	2.35182	0.0205335	0.368092	-3.43013	up
CCDC134	0.288699	2.24887	2.35118	0.0205673	0.368092	-3.43149	up
MARCHF8	0.22916	2.05313	2.35086	0.0205842	0.368092	-3.43216	up
SYNPO	-0.312638	2.82705	-2.35028	0.0206144	0.368092	-3.43338	down
FAM72A	0.087731	0.40702	2.35014	0.0206217	0.368092	-3.43367	up
TLE4	-0.34365	1.06854	-2.34993	0.0206327	0.368092	-3.43411	down
CCDC153	-0.0809271	0.314348	-2.34951	0.0206547	0.368092	-3.43499	down
HIRA	0.18135	2.66045	2.34943	0.0206591	0.368092	-3.43516	up
VPS39	0.256326	3.58026	2.34866	0.0206995	0.368092	-3.43678	up
EFCC1	-0.18101	0.410822	-2.34838	0.0207145	0.368092	-3.43738	down
ANXA8L1	-0.328479	0.465281	-2.3483	0.0207188	0.368092	-3.43755	down
RPS20	-0.308124	7.89432	-2.34821	0.0207234	0.368092	-3.43773	down
HOXD3	-0.056174	0.190328	-2.34803	0.0207328	0.368092	-3.4381	down
PTK7	-0.472309	3.32255	-2.34647	0.0208156	0.368092	-3.44139	down
ARL9	-0.251622	0.601765	-2.34625	0.020827	0.368092	-3.44184	down
DHTKD1	0.277751	2.6887	2.3462	0.0208296	0.368092	-3.44195	up
NECTIN2	-0.282466	4.08431	-2.34546	0.020869	0.368092	-3.44351	down
TP53TG5	0.0611904	0.240176	2.34505	0.0208908	0.368092	-3.44437	up
SIRPG	0.429686	0.941337	2.34498	0.0208949	0.368092	-3.44453	up
NKG7	0.820199	2.95747	2.34481	0.0209038	0.368092	-3.44488	up
LYST	0.485108	3.22579	2.34465	0.0209121	0.368092	-3.44521	up
VSNL1	-0.420135	0.703419	-2.34429	0.0209315	0.368092	-3.44598	down
XPO6	0.187038	4.21257	2.34422	0.0209351	0.368092	-3.44612	up
LONRF1	0.444315	3.10787	2.34322	0.0209884	0.368092	-3.44821	up
DLK2	-0.230697	0.902382	-2.34286	0.0210079	0.368092	-3.44898	down
CAPS2	0.11197	0.412352	2.34219	0.0210436	0.368092	-3.45038	up
SLC25A14	0.202528	1.96442	2.3421	0.0210483	0.368092	-3.45057	up
RNF123	0.21313	2.74158	2.34183	0.021063	0.368092	-3.45114	up
TLR10	0.152173	0.185835	2.34169	0.0210703	0.368092	-3.45143	up
ARHGAP23	-0.389451	2.56307	-2.34149	0.0210811	0.368092	-3.45185	down
CDC42BPG	-0.392416	1.14302	-2.34114	0.0210997	0.368092	-3.45258	down
DHODH	0.159725	1.65046	2.34053	0.0211326	0.368092	-3.45387	up
BAIAP2L2	-0.533238	3.35947	-2.34023	0.0211488	0.368092	-3.4545	down
TMEM71	0.169914	0.481857	2.33982	0.0211705	0.368092	-3.45534	up
RNF213	0.323717	2.87483	2.33898	0.0212161	0.368092	-3.45712	up
TNS4	-0.689824	1.28896	-2.33872	0.0212299	0.368092	-3.45765	down
AGK	0.251184	2.82103	2.33781	0.0212791	0.368092	-3.45956	up
TPM3	0.22327	5.77759	2.3358	0.0213879	0.368092	-3.46377	up
SEMA4F	0.281634	1.96372	2.33578	0.0213888	0.368092	-3.4638	up
C20orf144	0.0711807	0.26598	2.33511	0.0214253	0.368092	-3.46521	up
PIK3CB	0.294348	2.68099	2.33509	0.0214268	0.368092	-3.46527	up
PLEK	0.476593	2.11638	2.33505	0.0214289	0.368092	-3.46535	up
CNST	0.367016	2.73656	2.33471	0.0214471	0.368092	-3.46605	up
FUT2	-0.368954	0.730921	-2.33435	0.0214671	0.368092	-3.46681	down
HIPK2	0.406836	2.85785	2.3343	0.0214698	0.368092	-3.46692	up
ZNF549	0.185915	1.07088	2.33415	0.0214778	0.368092	-3.46722	up
RP11-176H8.1	-0.0419325	0.17041	-2.33406	0.0214827	0.368092	-3.46741	down
UMAD1	0.317352	2.41889	2.33405	0.0214834	0.368092	-3.46744	up
EIF2S3B	0.1324	0.27438	2.33374	0.0215	0.368092	-3.46808	up
ONECUT2	0.159961	0.208453	2.33372	0.0215014	0.368092	-3.46813	up
LAPTM4B	-0.393509	6.21198	-2.33325	0.0215271	0.368092	-3.46911	down
DMPK	0.289369	2.76256	2.33242	0.021572	0.368092	-3.47084	up
UBA7	0.59045	2.94623	2.33227	0.0215803	0.368092	-3.47115	up
ESYT3	-0.138996	0.251349	-2.33219	0.0215847	0.368092	-3.47132	down
NLRP3	0.162533	0.532865	2.33206	0.0215919	0.368092	-3.47159	up
HEPACAM	-0.140125	0.102885	-2.33204	0.0215928	0.368092	-3.47163	down
RNASEH2C	-0.295163	3.23807	-2.33162	0.0216163	0.368092	-3.47253	down
HEPHL1	-0.409729	0.53176	-2.3313	0.0216335	0.368092	-3.47318	down
RASSF2	0.478799	2.77585	2.33111	0.0216441	0.368092	-3.47358	up
DNASE1	0.187286	1.05094	2.33094	0.0216536	0.368092	-3.47394	up
CELSR3	0.23479	0.640584	2.33033	0.0216868	0.368092	-3.47521	up
FBXL2	0.208008	1.11591	2.32991	0.0217098	0.368092	-3.47608	up
SPINK6	-0.538405	0.682073	-2.32939	0.0217388	0.368092	-3.47718	down
ENTPD6	0.341016	4.62362	2.32933	0.0217416	0.368092	-3.47729	up
TNN	-0.25269	0.267312	-2.32884	0.0217687	0.368092	-3.47832	down
IL36G	-0.525923	0.737525	-2.32848	0.021789	0.368092	-3.47908	down
SPN	0.348985	0.92906	2.32778	0.0218272	0.368092	-3.48053	up
TCHP	0.155541	2.04856	2.3274	0.0218485	0.368092	-3.48133	up
TVP23A	0.135596	0.261958	2.32714	0.0218629	0.368092	-3.48187	up
WDR6	0.276478	4.41784	2.32712	0.0218639	0.368092	-3.48191	up
PCSK5	-0.134278	0.256926	-2.32686	0.0218784	0.368092	-3.48246	down
ARV1	0.296885	3.633	2.32685	0.0218788	0.368092	-3.48247	up
THY1	-0.373676	3.29751	-2.32682	0.0218807	0.368092	-3.48254	down
SSH1	0.263292	2.82197	2.32644	0.0219016	0.368092	-3.48333	up
FUT1	-0.224597	0.562854	-2.3264	0.0219036	0.368092	-3.4834	down
UBXN8	0.293592	2.4077	2.32626	0.0219118	0.368092	-3.48371	up
MAP7D3	0.265561	1.53881	2.32607	0.0219219	0.368092	-3.48409	up
ARL6	0.220482	1.13244	2.32591	0.0219313	0.368092	-3.48445	up
UBD	0.713922	2.18336	2.32588	0.0219325	0.368092	-3.48449	up
LY9	0.145851	0.251322	2.32577	0.0219386	0.368092	-3.48472	up
FHOD3	0.41776	2.01711	2.32548	0.0219549	0.368092	-3.48533	up
CCDC38	0.024488	0.0325127	2.32526	0.0219672	0.368092	-3.4858	up
BANK1	0.177711	0.179675	2.32486	0.0219895	0.368151	-3.48663	up
GS1-114I9.3	0.0348898	0.0677995	2.32413	0.0220302	0.368489	-3.48815	up
PAGE2	0.696528	0.534657	2.32382	0.0220475	0.368489	-3.4888	up
CEP19	0.245541	1.54161	2.3228	0.0221044	0.368899	-3.49092	up
BOD1L1	0.33723	2.07921	2.32248	0.022122	0.368899	-3.49158	up
ABCD1	0.514726	4.65513	2.32206	0.0221456	0.368899	-3.49246	up
COL23A1	-0.237979	0.55924	-2.32203	0.0221475	0.368899	-3.49253	down
STOX2	-0.193175	0.440988	-2.32142	0.0221815	0.368932	-3.49379	down
MRC2	-0.450467	2.78214	-2.32132	0.0221873	0.368932	-3.494	down
CEP162	0.246707	1.05765	2.32035	0.0222416	0.369521	-3.49602	up
MTFR1L	0.190031	3.63983	2.31814	0.0223664	0.37096	-3.50062	up
LRRC24	-0.0141756	0.0168359	-2.31798	0.022375	0.37096	-3.50094	down
PTPN22	0.215898	0.502328	2.31775	0.0223883	0.37096	-3.50143	up
LCK	0.477925	1.34332	2.31618	0.0224768	0.37096	-3.50468	up
SNX8	0.333639	4.53337	2.31588	0.0224939	0.37096	-3.50531	up
YY2	0.174837	0.559127	2.31525	0.0225301	0.37096	-3.50663	up
RBM19	0.16615	3.25452	2.31489	0.0225506	0.37096	-3.50738	up
VWA5B2	0.0374866	0.0624103	2.31454	0.0225702	0.37096	-3.50809	up
RBP1	-0.544741	1.32912	-2.31451	0.0225721	0.37096	-3.50816	down
FSTL5	0.484259	0.978113	2.31394	0.0226043	0.37096	-3.50933	up
PDCD6IP	0.263652	3.9317	2.31382	0.0226114	0.37096	-3.50959	up
SRRM2	0.216529	5.30367	2.31338	0.0226366	0.37096	-3.51051	up
GCLM	0.266242	1.62089	2.31284	0.0226671	0.37096	-3.51162	up
SIRPB2	0.138549	0.359007	2.31283	0.0226677	0.37096	-3.51164	up
FOXQ1	-0.353142	0.557023	-2.31181	0.0227261	0.37096	-3.51376	down
ANKRD28	0.428169	3.47827	2.31179	0.0227274	0.37096	-3.5138	up
PHYHIP	0.283323	0.929985	2.3112	0.0227611	0.37096	-3.51502	up
PPWD1	0.306043	2.36298	2.31112	0.022766	0.37096	-3.5152	up
SCIMP	0.243177	0.542875	2.31103	0.0227712	0.37096	-3.51539	up
ZNF674	0.109476	0.457091	2.31071	0.0227895	0.37096	-3.51605	up
ZNF687	0.237442	3.06383	2.31057	0.0227975	0.37096	-3.51634	up
CD2	0.638283	2.24629	2.31	0.0228299	0.37096	-3.5175	up
TST	-0.434047	3.21074	-2.30979	0.0228425	0.37096	-3.51796	down
WDFY4	0.203678	0.53785	2.30974	0.022845	0.37096	-3.51805	up
GTSE1	0.33358	2.63748	2.30967	0.0228494	0.37096	-3.51821	up
IFT46	-0.287092	2.33022	-2.30954	0.0228563	0.37096	-3.51846	down
DDX51	0.199783	2.64498	2.30927	0.0228724	0.37096	-3.51904	up
H2BC17	-0.158388	0.477751	-2.30915	0.0228788	0.37096	-3.51927	down
DHCR24	-0.681806	4.60942	-2.30915	0.0228789	0.37096	-3.51927	down
HSPB3	-0.334993	0.24951	-2.30841	0.0229218	0.371349	-3.52081	down
PDSS2	0.25117	2.16436	2.30749	0.0229751	0.371903	-3.52272	up
SECISBP2	0.274192	2.24181	2.3071	0.0229972	0.371953	-3.52351	up
IKBKB	0.257014	2.68149	2.30596	0.0230633	0.372713	-3.52587	up
BHLHE41	0.59035	3.82707	2.3054	0.0230959	0.372932	-3.52703	up
PPME1	-0.2279	3.25582	-2.30492	0.0231242	0.37308	-3.52804	down
UPK1B	-0.273357	0.256389	-2.30412	0.0231707	0.373425	-3.52969	down
XCL2	0.353147	0.730932	2.30389	0.0231838	0.373425	-3.53016	up
FLRT1	-0.316715	0.73977	-2.3025	0.0232648	0.374099	-3.53303	down
RNF20	0.289866	3.62352	2.30224	0.0232801	0.374099	-3.53356	up
SLC4A10	0.0117992	0.014932	2.30187	0.0233022	0.374099	-3.53435	up
CDK5R2	0.150068	0.224993	2.30124	0.0233391	0.374099	-3.53565	up
RPAP1	0.255471	2.95532	2.30085	0.0233617	0.374099	-3.53644	up
SPEG	-0.0935133	0.17707	-2.30069	0.0233714	0.374099	-3.53678	down
CD247	0.327293	0.83323	2.3006	0.0233763	0.374099	-3.53695	up
EVPL	-0.799426	1.51776	-2.30051	0.0233817	0.374099	-3.53715	down
BAP1	0.208378	4.86689	2.30011	0.0234051	0.374099	-3.53797	up
SCARF2	-0.447935	3.1535	-2.29991	0.0234171	0.374099	-3.53839	down
GDPD1	0.260243	1.03992	2.29927	0.0234549	0.374397	-3.53971	up
NCBP2	0.275423	4.11001	2.29873	0.0234868	0.374548	-3.54083	up
JMJD6	0.218976	2.58868	2.29846	0.0235027	0.374548	-3.54139	up
CDK2	0.549172	5.96137	2.29754	0.023557	0.375093	-3.54328	up
ZC3H12D	0.107387	0.231058	2.29723	0.0235753	0.375093	-3.54392	up
SLFN12L	0.146001	0.236072	2.29632	0.0236291	0.375643	-3.5458	up
RP11-20I23.3	-0.0262795	0.0338921	-2.29588	0.0236552	0.375752	-3.5467	down
DEFB4A	-0.817616	1.1877	-2.29532	0.0236885	0.375976	-3.54786	down
SELENOK	0.238334	4.20652	2.29351	0.0237961	0.376704	-3.55158	up
PP2D1	0.0422755	0.141755	2.29297	0.0238285	0.376704	-3.5527	up
CLIC5	0.0668383	0.188287	2.2929	0.0238327	0.376704	-3.55284	up
ZFYVE27	0.242337	3.51806	2.29265	0.0238473	0.376704	-3.55335	up
PABIR2	0.328769	3.36216	2.29213	0.0238785	0.376704	-3.55442	up
NDUFB4	0.257752	5.50067	2.29197	0.0238882	0.376704	-3.55476	up
B3GNT3	-0.303158	0.505405	-2.29172	0.0239033	0.376704	-3.55527	down
RFX5	0.276575	3.74389	2.2914	0.0239223	0.376704	-3.55593	up
ANXA8	-0.420469	0.672067	-2.29127	0.02393	0.376704	-3.55619	down
DDX27	0.242205	3.97535	2.29062	0.0239688	0.376704	-3.55752	up
IK	0.217235	4.65192	2.29032	0.0239872	0.376704	-3.55815	up
BET1	0.28687	2.36655	2.2897	0.0240241	0.376704	-3.55941	up
TP53TG3D	0.131849	0.323435	2.28929	0.0240489	0.376704	-3.56026	up
NCOA6	0.183974	2.87627	2.28908	0.0240617	0.376704	-3.5607	up
XKR5	-0.118087	0.140437	-2.2889	0.0240727	0.376704	-3.56107	down
TUBGCP4	0.179661	1.38708	2.28848	0.0240976	0.376704	-3.56192	up
HDAC9	0.205313	0.407256	2.28789	0.0241336	0.376704	-3.56315	up
NAPSA	0.0779593	0.263693	2.28773	0.0241431	0.376704	-3.56347	up
ZC2HC1C	0.230259	0.746854	2.28766	0.0241473	0.376704	-3.56361	up
BEX2	0.453971	1.90317	2.28754	0.0241544	0.376704	-3.56385	up
GKAP1	0.170029	0.466802	2.28726	0.0241714	0.376704	-3.56443	up
HACE1	0.184913	0.944296	2.28715	0.0241783	0.376704	-3.56467	up
BBS9	0.247338	1.99394	2.28706	0.0241838	0.376704	-3.56486	up
TOGARAM2	0.0285695	0.0469727	2.28643	0.0242217	0.376704	-3.56614	up
COG2	0.237117	2.05655	2.28588	0.0242548	0.376704	-3.56726	up
FAM219B	0.169316	1.77836	2.28559	0.0242725	0.376704	-3.56786	up
GGA2	0.201411	3.79309	2.28502	0.0243075	0.376704	-3.56904	up
PROSER3	0.163976	1.47549	2.28496	0.024311	0.376704	-3.56916	up
SLA	0.343458	1.11928	2.28431	0.0243505	0.376704	-3.57049	up
AKNA	0.297275	1.79917	2.2839	0.0243758	0.376704	-3.57134	up
CDK5RAP1	0.168538	2.926	2.28382	0.0243801	0.376704	-3.57149	up
NR3C2	0.148948	0.473588	2.28323	0.0244162	0.376704	-3.5727	up
IL1A	-0.190328	0.327711	-2.28319	0.0244187	0.376704	-3.57279	down
WASHC2C	0.234912	2.35183	2.28315	0.0244214	0.376704	-3.57288	up
RRP9	0.210752	4.66862	2.28308	0.0244254	0.376704	-3.57301	up
PBK	0.50065	3.07775	2.28301	0.0244299	0.376704	-3.57317	up
RWDD3	0.25207	1.69708	2.28271	0.0244478	0.376704	-3.57376	up
LRCH4	0.239504	2.28115	2.2817	0.02451	0.377365	-3.57585	up
LAS1L	0.171931	3.53516	2.28097	0.0245543	0.37759	-3.57733	up
TANGO2	0.322261	3.00675	2.28083	0.0245633	0.37759	-3.57763	up
ARHGEF19	-0.362236	1.84125	-2.27907	0.0246711	0.378586	-3.58123	down
SH2D3A	-0.260367	0.585672	-2.27822	0.0247235	0.378586	-3.58297	down
MKS1	0.170867	2.41115	2.27807	0.0247327	0.378586	-3.58327	up
SLC7A5	0.475501	7.04762	2.27798	0.0247383	0.378586	-3.58346	up
IL21	0.0350547	0.027132	2.27796	0.02474	0.378586	-3.58351	up
TFPI2	0.68732	1.4613	2.27789	0.0247443	0.378586	-3.58366	up
TUBA3C	0.467424	0.41242	2.27679	0.0248121	0.379291	-3.5859	up
LCN2	-0.861323	1.68666	-2.27651	0.0248292	0.379291	-3.58647	down
AMZ2	0.250253	3.99904	2.27549	0.0248927	0.379682	-3.58856	up
ZNF365	0.294481	0.538574	2.27512	0.0249157	0.379682	-3.58932	up
ZNF773	0.167613	0.897467	2.275	0.0249228	0.379682	-3.58955	up
ENTPD3	-0.218673	0.370732	-2.27451	0.0249532	0.379682	-3.59055	down
CXCR3	0.520281	1.43986	2.27426	0.0249688	0.379682	-3.59106	up
TMEM35A	-0.0555551	0.0600336	-2.27414	0.0249765	0.379682	-3.59132	down
MBD4	0.287162	3.00805	2.2738	0.0249977	0.379682	-3.59201	up
NRDC	0.219423	4.3306	2.2736	0.0250102	0.379682	-3.59242	up
RUNDC1	0.169009	2.59901	2.27269	0.0250671	0.38025	-3.59429	up
MAFF	0.345796	2.93508	2.2722	0.0250976	0.380314	-3.59528	up
UTRN	0.380856	2.28601	2.272	0.0251103	0.380314	-3.5957	up
TTLL9	0.0204392	0.0461779	2.27138	0.0251491	0.380383	-3.59696	up
POC5	0.228287	1.78708	2.27065	0.0251946	0.380383	-3.59845	up
CCL19	0.853738	2.48247	2.2704	0.0252104	0.380383	-3.59896	up
GCC1	0.250309	3.2802	2.2703	0.0252167	0.380383	-3.59916	up
TSPYL5	-0.674347	1.75623	-2.27011	0.0252284	0.380383	-3.59954	down
BTBD11	-0.245008	0.420323	-2.27006	0.0252317	0.380383	-3.59965	down
PPP1R13L	-0.513108	1.69394	-2.26958	0.0252621	0.380548	-3.60064	down
PIK3R2	-0.0992203	0.443045	-2.26792	0.0253663	0.381223	-3.60401	down
TRMT2B	0.22043	2.5127	2.26737	0.0254012	0.381223	-3.60514	up
GAB2	-0.475913	3.72439	-2.26692	0.0254293	0.381223	-3.60604	down
RCBTB1	0.373333	2.65105	2.26688	0.0254318	0.381223	-3.60612	up
KLHDC10	0.251033	3.48872	2.26642	0.0254611	0.381223	-3.60707	up
BCL6B	-0.213728	1.09268	-2.26628	0.0254698	0.381223	-3.60735	down
LRRC55	-0.065391	0.0634991	-2.2661	0.0254815	0.381223	-3.60772	down
GJB4	-0.273614	0.328065	-2.26586	0.0254968	0.381223	-3.60822	down
ZNF263	0.179785	2.5345	2.26509	0.0255455	0.381223	-3.60978	up
CSKMT	-0.171977	1.03927	-2.26508	0.0255463	0.381223	-3.60981	down
PDZK1IP1	-0.924371	1.85367	-2.26505	0.0255481	0.381223	-3.60986	down
CDS2	0.236997	3.42669	2.2649	0.0255576	0.381223	-3.61017	up
NIPAL2	-0.444535	2.19244	-2.26485	0.0255606	0.381223	-3.61026	down
MIX23	0.244603	2.64002	2.26425	0.025599	0.381505	-3.61149	up
GPC1	-0.634892	3.64177	-2.26345	0.0256497	0.381732	-3.61312	down
PROSER2	-0.291872	1.0702	-2.2634	0.0256533	0.381732	-3.61323	down
EMILIN3	-0.208143	0.256724	-2.26228	0.0257244	0.382301	-3.6155	down
ELMOD3	0.162815	1.6454	2.26205	0.0257391	0.382301	-3.61597	up
GBA2	0.244249	3.53226	2.26188	0.0257502	0.382301	-3.61632	up
CLCN2	0.2649	1.70894	2.26145	0.0257775	0.382416	-3.61719	up
PPIB	-0.238231	7.11232	-2.26081	0.0258186	0.382527	-3.61849	down
GSTA4	-0.387434	3.68182	-2.26072	0.0258242	0.382527	-3.61867	down
CRYGS	0.208583	0.807512	2.2597	0.02589	0.382727	-3.62075	up
TMEM121	-0.347643	2.12859	-2.25873	0.0259523	0.382727	-3.62272	down
TFR2	-0.29092	0.705161	-2.25843	0.0259712	0.382727	-3.62332	down
TCEANC	0.106892	0.710544	2.25812	0.0259912	0.382727	-3.62395	up
NEK4	0.241472	1.69057	2.25796	0.0260018	0.382727	-3.62428	up
OVOL2	-0.201229	0.244533	-2.25753	0.0260295	0.382727	-3.62515	down
SEPTIN6	0.366211	2.37088	2.25727	0.0260461	0.382727	-3.62568	up
ADORA2B	-0.348863	1.52599	-2.25726	0.0260469	0.382727	-3.6257	down
FCGR1B	0.123451	0.259302	2.25695	0.0260669	0.382727	-3.62633	up
ARIH2	0.218311	3.43696	2.25688	0.0260716	0.382727	-3.62648	up
FAM131A	0.165558	2.09121	2.25541	0.0261669	0.382727	-3.62946	up
DCUN1D5	-0.324799	3.67665	-2.25527	0.0261755	0.382727	-3.62973	down
GRHL3	-0.501925	0.875836	-2.25503	0.0261912	0.382727	-3.63022	down
PSMB5	-0.21724	6.1534	-2.25499	0.0261936	0.382727	-3.6303	down
DRAM1	0.328672	2.63874	2.25479	0.0262068	0.382727	-3.63071	up
LIN52	0.200334	1.99165	2.25455	0.0262222	0.382727	-3.63119	up
SPRR2F	-0.619351	0.807083	-2.25422	0.0262441	0.382727	-3.63188	down
AK1	-0.240824	2.30399	-2.2541	0.026252	0.382727	-3.63212	down
ATP13A2	0.297477	4.48576	2.25396	0.026261	0.382727	-3.6324	up
FAM110C	-0.367372	0.619295	-2.25377	0.0262732	0.382727	-3.63278	down
MLH1	0.209041	3.56226	2.25345	0.0262937	0.382727	-3.63342	up
C6orf132	-0.538526	0.997846	-2.25334	0.0263011	0.382727	-3.63365	down
TLCD5	-0.250754	1.15576	-2.25301	0.0263226	0.382727	-3.63432	down
LYZ	0.730049	4.19062	2.25223	0.0263736	0.382727	-3.6359	up
NFE2	-0.242446	0.546141	-2.25186	0.0263976	0.382727	-3.63665	down
LSM4	-0.186213	5.07971	-2.25116	0.0264433	0.382727	-3.63806	down
TEAD2	-0.315486	3.97829	-2.25091	0.0264599	0.382727	-3.63858	down
RBBP5	0.238375	3.07331	2.25079	0.0264678	0.382727	-3.63882	up
CCDC8	-0.611154	2.28884	-2.25073	0.0264719	0.382727	-3.63895	down
SOWAHB	-0.119471	0.160797	-2.25006	0.0265155	0.382727	-3.64029	down
HEPH	-0.242902	0.746846	-2.24987	0.0265278	0.382727	-3.64067	down
SLA2	0.33002	0.803575	2.24975	0.0265356	0.382727	-3.64091	up
APOL6	0.4628	2.51661	2.24974	0.0265368	0.382727	-3.64095	up
INAVA	-0.342597	0.614904	-2.24961	0.0265454	0.382727	-3.64121	down
VAMP4	0.28599	2.16443	2.24933	0.0265636	0.382727	-3.64178	up
BMPER	-0.1149	0.18342	-2.24913	0.0265765	0.382727	-3.64217	down
RPS19	-0.324682	7.88681	-2.24891	0.0265909	0.382727	-3.64262	down
C1orf127	-0.119642	0.246811	-2.24877	0.0266001	0.382727	-3.6429	down
TMTC1	0.373605	1.26197	2.24875	0.0266017	0.382727	-3.64295	up
OR2L3	0.0199319	0.0239729	2.24799	0.0266519	0.38315	-3.64449	up
SVIP	0.305141	2.20016	2.24664	0.0267405	0.38315	-3.6472	up
C15orf40	0.110603	1.13818	2.24652	0.0267487	0.38315	-3.64746	up
ARPP21	0.127737	0.117393	2.24616	0.0267727	0.38315	-3.64819	up
RNF34	0.19238	2.78179	2.24587	0.0267917	0.38315	-3.64877	up
SPATA4	0.0215548	0.0372312	2.24577	0.0267986	0.38315	-3.64898	up
SPATA32	0.0294375	0.0676399	2.24547	0.0268182	0.38315	-3.64958	up
HP1BP3	0.27998	4.55195	2.24479	0.026863	0.38315	-3.65094	up
HELB	0.112385	0.536246	2.24454	0.0268795	0.38315	-3.65145	up
RAPGEFL1	-0.451325	1.67084	-2.24425	0.0268988	0.38315	-3.65203	down
OFD1	0.293911	2.16337	2.24389	0.0269233	0.38315	-3.65278	up
BCL2L10	-0.20978	0.323552	-2.24384	0.0269265	0.38315	-3.65287	down
TOMM34	0.247008	4.78808	2.24327	0.0269642	0.38315	-3.65402	up
HSF5	0.0103948	0.0173455	2.24308	0.0269768	0.38315	-3.6544	up
PRSS8	-0.659366	1.22068	-2.24296	0.0269852	0.38315	-3.65465	down
PABIR3	0.101989	0.494864	2.24284	0.0269929	0.38315	-3.65489	up
ZFYVE19	0.181414	2.69069	2.24279	0.0269964	0.38315	-3.65499	up
NTF4	-0.158426	0.15519	-2.2427	0.0270023	0.38315	-3.65517	down
CCN5	0.644122	2.09341	2.24268	0.0270036	0.38315	-3.65521	up
WDR5B	0.236396	1.75059	2.24232	0.0270276	0.383211	-3.65594	up
BAHD1	0.237407	3.11375	2.2418	0.0270623	0.383422	-3.65699	up
TNIK	0.349893	1.72068	2.24145	0.027086	0.383422	-3.6577	up
NEU2	-0.175241	0.182053	-2.24095	0.0271193	0.383422	-3.65871	down
OR52E6	0.0176487	0.0180271	2.24092	0.0271209	0.383422	-3.65876	up
OXSR1	0.260582	3.14379	2.24012	0.0271744	0.3839	-3.66037	up
VNN2	0.222995	0.505648	2.23976	0.027199	0.38397	-3.66111	up
PLA2G4E	-0.561362	0.88757	-2.23884	0.0272607	0.384563	-3.66296	down
YAP1	-0.429685	3.77075	-2.2383	0.027297	0.38476	-3.66404	down
CYSTM1	0.324626	4.85347	2.23804	0.0273141	0.38476	-3.66456	up
PCM1	0.371518	2.68019	2.23765	0.0273406	0.384857	-3.66535	up
SLC26A1	0.192797	0.720814	2.23683	0.0273958	0.385356	-3.667	up
AP000350.10	0.0135098	0.0207049	2.23614	0.0274423	0.385636	-3.66838	up
CBLB	0.221075	1.66503	2.23583	0.0274636	0.385636	-3.66902	up
SOX15	-0.580271	1.53357	-2.23542	0.0274914	0.385636	-3.66984	down
ST6GALNAC3	0.38934	1.27792	2.23514	0.0275103	0.385636	-3.67041	up
RPL10L	-0.0215213	0.0380815	-2.23393	0.0275922	0.385636	-3.67284	down
IKBKG	0.159179	1.59465	2.23392	0.0275932	0.385636	-3.67286	up
RPL41	-0.257548	7.35699	-2.23391	0.0275938	0.385636	-3.67288	down
TNKS	0.287736	2.42466	2.2339	0.0275943	0.385636	-3.6729	up
INO80C	-0.138577	1.82241	-2.23305	0.0276523	0.385636	-3.67461	down
RP11-644F5.10	0.217233	0.778713	2.23293	0.0276602	0.385636	-3.67484	up
CAPN1	-0.284357	4.75379	-2.23275	0.0276723	0.385636	-3.6752	down
VSTM4	-0.211191	0.622001	-2.23263	0.027681	0.385636	-3.67546	down
OMA1	0.273764	1.7866	2.23257	0.0276848	0.385636	-3.67557	up
CD38	0.322214	0.67445	2.23162	0.0277493	0.385636	-3.67747	up
AURKA	0.338985	3.34081	2.23155	0.0277546	0.385636	-3.67763	up
RBM4	-0.197432	1.84838	-2.23109	0.0277858	0.385636	-3.67855	down
METTL25	0.131052	0.846896	2.231	0.0277918	0.385636	-3.67872	up
SNX7	0.433521	3.07761	2.23033	0.0278378	0.385636	-3.68007	up
DCP1A	0.251149	2.34713	2.23019	0.0278477	0.385636	-3.68036	up
PIWIL2	0.0624917	0.108166	2.23012	0.0278523	0.385636	-3.6805	up
MPZL3	-0.381563	1.05369	-2.23006	0.0278563	0.385636	-3.68062	down
LBX1	-0.133839	0.193215	-2.22992	0.0278657	0.385636	-3.68089	down
MCPH1	0.201694	1.33918	2.22986	0.0278697	0.385636	-3.68101	up
AKNAD1	0.0407518	0.112474	2.22921	0.0279144	0.385767	-3.68232	up
ORC3	0.284263	2.5581	2.22915	0.0279186	0.385767	-3.68244	up
CXCL11	0.536033	1.28727	2.22832	0.0279755	0.385908	-3.6841	up
GTF3C1	0.213825	3.94474	2.22831	0.0279762	0.385908	-3.68412	up
XCR1	0.12913	0.256482	2.22814	0.0279881	0.385908	-3.68447	up
STX16	0.288193	3.81444	2.22681	0.0280797	0.386645	-3.68714	up
CD84	0.249421	0.75849	2.22642	0.0281063	0.386645	-3.68791	up
ZHX1-C8orf76	-0.143408	0.639817	-2.22619	0.0281224	0.386645	-3.68838	down
PDZD2	-0.274692	0.499637	-2.22601	0.0281346	0.386645	-3.68873	down
SPNS2	-0.39179	1.4995	-2.22593	0.0281405	0.386645	-3.6889	down
HSD3B7	0.351566	2.98895	2.22551	0.0281695	0.386771	-3.68974	up
RAB29	0.339222	3.17133	2.22501	0.0282043	0.386977	-3.69075	up
ANKRD39	0.226859	2.18594	2.22453	0.0282371	0.387156	-3.6917	up
MTMR3	0.108953	0.84968	2.22394	0.0282781	0.387446	-3.69288	up
MTA2	-0.185423	4.74498	-2.22284	0.0283546	0.387833	-3.69509	down
EVC	0.33689	2.67977	2.22261	0.0283708	0.387833	-3.69555	up
MLLT6	0.22479	3.15148	2.22223	0.0283974	0.387833	-3.69632	up
CELF2	0.377651	3.67756	2.2221	0.0284065	0.387833	-3.69658	up
MGAT5B	0.594064	2.22167	2.22157	0.0284433	0.387833	-3.69764	up
WDR53	0.186979	2.42749	2.22128	0.0284632	0.387833	-3.69821	up
FABP5	-0.637807	4.71191	-2.22103	0.0284809	0.387833	-3.69871	down
PNP	-0.314926	2.77152	-2.22063	0.0285089	0.387833	-3.69952	down
GJB2	-1.28255	4.17487	-2.22055	0.0285141	0.387833	-3.69967	down
TIMM17B	0.207119	3.84817	2.2199	0.0285598	0.387833	-3.70097	up
RNF222	-0.294132	0.382716	-2.21968	0.0285754	0.387833	-3.70142	down
ISG20	0.518022	1.83546	2.21953	0.0285859	0.387833	-3.70172	up
CD177	-0.299429	0.484222	-2.21924	0.0286057	0.387833	-3.70228	down
PAFAH2	0.205565	2.51936	2.21921	0.0286081	0.387833	-3.70235	up
GNE	0.33594	2.73752	2.21891	0.0286289	0.387833	-3.70294	up
ACAP1	0.313461	1.03819	2.21865	0.0286476	0.387833	-3.70347	up
ZFP36L1	-0.349663	4.90147	-2.21851	0.0286575	0.387833	-3.70376	down
SLC6A11	-0.237714	0.375395	-2.21842	0.0286637	0.387833	-3.70393	down
C3orf38	0.248153	2.5465	2.21694	0.028768	0.388577	-3.7069	up
LYPD2	-0.50563	0.657597	-2.21636	0.0288088	0.388577	-3.70805	down
BEGAIN	-0.23797	0.661946	-2.2161	0.028827	0.388577	-3.70857	down
SCRG1	-0.690236	1.23279	-2.21538	0.0288779	0.388577	-3.71001	down
BRAP	0.166414	2.69565	2.21526	0.0288859	0.388577	-3.71023	up
SORT1	0.318089	5.26755	2.21498	0.0289057	0.388577	-3.71079	up
CACNB3	-0.249419	1.81603	-2.21455	0.0289366	0.388577	-3.71166	down
FOXL2	-0.205931	0.324055	-2.21412	0.0289671	0.388577	-3.71252	down
NTM	-0.278181	0.709394	-2.21388	0.0289843	0.388577	-3.713	down
SOX1	-0.506474	0.764493	-2.2135	0.0290109	0.388577	-3.71375	down
SDR16C5	-0.523014	0.86547	-2.21289	0.0290545	0.388577	-3.71498	down
NTN4	-0.388395	1.04307	-2.21243	0.0290872	0.388577	-3.71589	down
SPOCK2	0.424352	1.68697	2.2124	0.029089	0.388577	-3.71594	up
EIF5A2	0.260789	1.57814	2.21197	0.0291199	0.388577	-3.71681	up
ANKH	-0.422213	2.28784	-2.21192	0.0291235	0.388577	-3.71691	down
PPM1E	0.174961	0.347554	2.21191	0.0291236	0.388577	-3.71691	up
TCTN2	0.266633	2.34006	2.21179	0.0291326	0.388577	-3.71716	up
TNFSF8	0.136862	0.395598	2.2112	0.0291743	0.388577	-3.71833	up
USH1G	-0.219691	0.308881	-2.21115	0.029178	0.388577	-3.71843	down
GJB6	-1.11192	2.52051	-2.21115	0.0291783	0.388577	-3.71844	down
GIT2	0.231636	1.92278	2.21104	0.0291858	0.388577	-3.71865	up
TEAD3	-0.356647	3.02692	-2.21065	0.0292139	0.388577	-3.71944	down
CAPN7	0.304411	2.52105	2.21037	0.029234	0.388577	-3.72	up
EPHA5	0.182725	0.438706	2.21021	0.0292453	0.388577	-3.72031	up
MTX3	0.276222	1.60124	2.21013	0.0292512	0.388577	-3.72048	up
CD6	0.328026	0.930167	2.20968	0.0292829	0.388577	-3.72136	up
IRF8	0.360117	1.2592	2.2091	0.0293243	0.388577	-3.72251	up
DTNBP1	0.225635	3.5536	2.20896	0.029335	0.388577	-3.72281	up
RP11-872D17.8	-0.21007	0.538879	-2.20882	0.0293444	0.388577	-3.72307	down
CNOT7	0.273191	2.54975	2.20881	0.0293457	0.388577	-3.72311	up
IGLON5	-0.257042	0.414968	-2.20867	0.0293554	0.388577	-3.72338	down
KIF4A	0.313387	2.63591	2.20842	0.0293732	0.388577	-3.72387	up
LRATD1	-0.476802	0.995677	-2.2084	0.029375	0.388577	-3.72392	down
ATP1A1	0.325527	8.37404	2.20754	0.0294367	0.388842	-3.72563	up
SIT1	0.433794	1.19415	2.20712	0.0294671	0.388842	-3.72647	up
IRF2	0.252901	3.27015	2.20638	0.0295198	0.388842	-3.72793	up
RNF113A	0.15133	3.75075	2.20622	0.0295317	0.388842	-3.72825	up
RNF40	0.230654	3.87339	2.20603	0.029545	0.388842	-3.72862	up
ASTE1	0.164317	1.64138	2.20531	0.0295975	0.388842	-3.73007	up
BTK	0.255893	1.07904	2.20525	0.0296014	0.388842	-3.73017	up
HIRIP3	0.198064	3.02734	2.20481	0.0296335	0.388842	-3.73106	up
BICDL2	-0.391058	0.624031	-2.20471	0.0296406	0.388842	-3.73125	down
PDK2	0.268493	2.48941	2.20467	0.0296437	0.388842	-3.73134	up
GATC	0.17437	2.65989	2.20462	0.0296472	0.388842	-3.73143	up
SLC22A14	0.0191356	0.0285798	2.20444	0.0296605	0.388842	-3.7318	up
ABCG4	-0.162936	0.235266	-2.20425	0.0296742	0.388842	-3.73218	down
TCF19	0.255354	3.53664	2.20378	0.0297079	0.388842	-3.7331	up
DMXL2	0.33833	1.77178	2.20361	0.02972	0.388842	-3.73343	up
PARP6	0.207643	2.79507	2.20353	0.0297262	0.388842	-3.7336	up
NUTM2D	0.0358055	0.111321	2.20343	0.0297333	0.388842	-3.7338	up
MSTN	0.0622827	0.109353	2.20192	0.029843	0.389053	-3.73679	up
GJB3	-0.668327	1.29663	-2.20174	0.0298562	0.389053	-3.73715	down
IL18RAP	0.115502	0.209054	2.20167	0.0298609	0.389053	-3.73728	up
TTLL3	0.259909	1.26126	2.20124	0.0298926	0.389053	-3.73815	up
ZBTB32	0.110423	0.274162	2.20113	0.0299007	0.389053	-3.73837	up
LTV1	0.31158	3.407	2.20098	0.0299115	0.389053	-3.73866	up
PARVA	-0.278878	4.14916	-2.20088	0.0299188	0.389053	-3.73886	down
EGFR	-0.384637	0.876436	-2.20083	0.0299225	0.389053	-3.73896	down
GTF2E1	0.220924	2.18055	2.20074	0.0299287	0.389053	-3.73913	up
AGBL5	0.213122	2.9792	2.20043	0.0299514	0.389089	-3.73975	up
SLC6A8	0.274893	5.38317	2.1992	0.0300411	0.389669	-3.74218	up
RAD18	0.253455	1.7981	2.19907	0.0300507	0.389669	-3.74244	up
ITLN2	0.321362	0.391937	2.1988	0.030071	0.389669	-3.74299	up
USP21	0.182595	3.23206	2.19848	0.0300941	0.389669	-3.74362	up
NEDD9	0.339678	2.75839	2.19846	0.0300957	0.389669	-3.74366	up
NKX3-1	0.299516	0.630478	2.19789	0.0301372	0.389947	-3.74478	up
UPK2	-0.113194	0.282129	-2.19701	0.0302021	0.389984	-3.74653	down
CYP8B1	-0.0628731	0.0476134	-2.19675	0.0302209	0.389984	-3.74704	down
ARSG	0.287767	1.81967	2.19663	0.0302297	0.389984	-3.74728	up
MMP3	-0.629214	1.8387	-2.19653	0.0302374	0.389984	-3.74748	down
CEP120	0.267132	1.57973	2.19626	0.0302571	0.389984	-3.74801	up
EPB41	0.312766	2.25981	2.19613	0.0302668	0.389984	-3.74828	up
SLC6A14	-0.388353	0.537007	-2.19595	0.0302798	0.389984	-3.74862	down
KDF1	-0.381218	0.654587	-2.1953	0.0303275	0.3902	-3.74991	down
PIK3R4	0.273631	2.99584	2.19518	0.0303364	0.3902	-3.75014	up
TNNI3K	0.0156542	0.0227751	2.19414	0.0304132	0.390289	-3.7522	up
APEX2	0.146115	3.81512	2.19412	0.0304153	0.390289	-3.75226	up
RGL4	0.0803091	0.250987	2.19402	0.0304227	0.390289	-3.75246	up
IL10RA	0.393819	1.66028	2.19393	0.0304294	0.390289	-3.75264	up
TMEM129	0.254257	4.16123	2.19374	0.0304433	0.390289	-3.75301	up
ADRA1D	-0.092627	0.130592	-2.19273	0.0305182	0.390993	-3.755	down
CHGA	-0.363264	0.447099	-2.19212	0.0305633	0.39112	-3.75621	down
COPS9	-0.224099	4.22679	-2.19191	0.030579	0.39112	-3.75663	down
C22orf15	0.0259023	0.0582336	2.19171	0.0305937	0.39112	-3.75702	up
SF3A3	0.208792	4.35132	2.19152	0.0306081	0.39112	-3.7574	up
CSTF2T	0.249331	3.21715	2.19123	0.0306292	0.391133	-3.75796	up
E2F7	0.24809	1.30749	2.19092	0.0306525	0.391175	-3.75858	up
SYP	0.252436	0.923366	2.18874	0.0308149	0.391425	-3.76288	up
MGAT4A	0.251316	1.31074	2.18874	0.0308153	0.391425	-3.76289	up
LRRC45	0.22395	3.23364	2.18862	0.0308245	0.391425	-3.76313	up
GZMA	0.591146	2.194	2.18844	0.0308378	0.391425	-3.76348	up
LCE3A	-0.833481	1.14344	-2.18839	0.0308411	0.391425	-3.76357	down
ACRV1	-0.0625699	0.237674	-2.18839	0.0308416	0.391425	-3.76358	down
KANSL1	0.189545	2.0614	2.1879	0.0308783	0.391425	-3.76455	up
LCA5	0.150066	0.512525	2.18789	0.0308787	0.391425	-3.76456	up
CCDC25	0.306486	3.17697	2.18781	0.0308846	0.391425	-3.76471	up
CD226	0.0758413	0.178542	2.18746	0.0309109	0.391425	-3.7654	up
EMP2	-0.383143	3.10804	-2.18743	0.0309136	0.391425	-3.76548	down
MARS1	0.171102	4.04246	2.1872	0.0309309	0.391425	-3.76593	up
DCDC2B	0.0299398	0.0744835	2.18717	0.0309325	0.391425	-3.76597	up
HERC5	0.397056	2.02763	2.18557	0.0310533	0.392437	-3.76914	up
CERS3	-0.554785	0.950573	-2.18554	0.0310557	0.392437	-3.76921	down
BRI3BP	0.195306	1.9562	2.18518	0.0310824	0.392437	-3.7699	up
TCAIM	0.21733	1.79178	2.18485	0.0311075	0.392437	-3.77056	up
DTX3L	0.439649	3.41442	2.18478	0.031113	0.392437	-3.7707	up
IMPG2	0.0391519	0.059067	2.1841	0.031164	0.392712	-3.77204	up
CHMP2B	0.329238	3.28359	2.18381	0.0311859	0.392712	-3.77261	up
H1-5	-0.064653	0.161534	-2.18343	0.0312147	0.392712	-3.77336	down
SMTNL1	0.151015	0.221675	2.18319	0.0312331	0.392712	-3.77384	up
C2CD4C	-0.275657	0.389693	-2.18283	0.0312598	0.392712	-3.77453	down
NXPE4	0.0180337	0.0133198	2.18278	0.0312635	0.392712	-3.77463	up
GPC6	-0.341163	0.678875	-2.18263	0.0312755	0.392712	-3.77494	down
DCAF8	0.20124	3.33512	2.18202	0.0313216	0.393039	-3.77614	up
SCNN1G	-0.187842	0.17077	-2.18149	0.0313614	0.393159	-3.77717	down
RASA2	0.285464	1.88011	2.18113	0.0313891	0.393159	-3.77788	up
AKR1C3	-0.230955	0.604574	-2.18104	0.0313958	0.393159	-3.77806	down
ZNF717	0.147474	0.913227	2.1807	0.031422	0.393159	-3.77874	up
SASH3	0.457027	2.0659	2.18027	0.0314544	0.393159	-3.77957	up
OR52N4	0.0373217	0.0491238	2.18018	0.0314609	0.393159	-3.77974	up
TMEM40	-0.544836	0.966233	-2.17965	0.0315018	0.393159	-3.7808	down
DHFR2	0.228117	1.63187	2.17947	0.0315156	0.393159	-3.78115	up
SPATA13	0.343387	2.01567	2.1794	0.031521	0.393159	-3.78129	up
FRMD8	-0.285732	4.59402	-2.17901	0.0315509	0.393159	-3.78206	down
IER5	-0.305512	3.62089	-2.17872	0.0315723	0.393159	-3.78261	down
TRIM29	-0.972887	1.99278	-2.17862	0.0315801	0.393159	-3.78282	down
MAEA	0.196287	3.19366	2.17824	0.0316092	0.393159	-3.78356	up
OXSM	0.170533	2.42978	2.17819	0.0316129	0.393159	-3.78366	up
TP63	-0.591149	1.19268	-2.17739	0.0316747	0.393617	-3.78524	down
CD200	0.540496	2.76328	2.17719	0.03169	0.393617	-3.78564	up
CERS4	-0.453278	3.51215	-2.17662	0.0317337	0.393909	-3.78676	down
SERINC2	-0.488329	3.62984	-2.17554	0.0318165	0.394427	-3.78887	down
CCDC148	0.0532966	0.138186	2.17538	0.0318284	0.394427	-3.78918	up
PFDN1	0.198667	4.70358	2.17529	0.031836	0.394427	-3.78937	up
HOGA1	0.25634	0.807432	2.17467	0.0318835	0.394765	-3.79058	up
RPP40	-0.226044	2.13319	-2.17354	0.0319703	0.394904	-3.79279	down
RP11-404P21.8	-0.0129799	0.0156471	-2.17347	0.0319757	0.394904	-3.79292	down
COX17	0.245718	3.71044	2.17299	0.0320129	0.394904	-3.79387	up
B3GALT9	0.254218	1.06499	2.17292	0.0320186	0.394904	-3.79402	up
PPY	0.265076	0.246602	2.17275	0.0320315	0.394904	-3.79434	up
SPATA46	0.0203221	0.0209764	2.17272	0.0320338	0.394904	-3.7944	up
TPX2	0.301154	4.45611	2.17258	0.0320446	0.394904	-3.79467	up
CAPNS2	-0.709003	1.40919	-2.17243	0.0320564	0.394904	-3.79497	down
DPH2	0.226895	3.8838	2.17171	0.0321125	0.395181	-3.79639	up
PITRM1	0.271854	3.94449	2.17162	0.0321193	0.395181	-3.79656	up
CPNE1	0.261944	5.27386	2.17123	0.0321494	0.39526	-3.79732	up
CDH13	-0.318347	1.01201	-2.17101	0.0321662	0.39526	-3.79775	down
SAP30BP	0.170259	3.22749	2.17039	0.0322148	0.395429	-3.79898	up
HSD17B3	0.131956	0.253014	2.17012	0.0322361	0.395429	-3.79951	up
LRP3	-0.443186	2.0553	-2.16979	0.0322612	0.395429	-3.80014	down
EMC3	0.165295	4.16552	2.16956	0.0322796	0.395429	-3.8006	up
TRAIP	0.195429	1.76819	2.16883	0.0323361	0.395429	-3.80203	up
SPECC1L	0.178685	2.5579	2.16882	0.0323371	0.395429	-3.80205	up
CCR7	0.354309	1.05253	2.16807	0.0323957	0.395429	-3.80352	up
RPL23A	-0.233356	7.10494	-2.16784	0.0324135	0.395429	-3.80397	down
ZC3H13	0.4641	4.35044	2.16781	0.0324158	0.395429	-3.80402	up
HHAT	0.254194	1.68888	2.16763	0.0324301	0.395429	-3.80438	up
TIGD4	0.136608	0.443508	2.16705	0.0324753	0.395429	-3.80551	up
USP13	0.311842	2.23469	2.16701	0.0324785	0.395429	-3.80559	up
PKP1	-1.1357	2.72068	-2.16692	0.0324857	0.395429	-3.80577	down
PHLPP2	0.123159	0.688134	2.16674	0.0324994	0.395429	-3.80611	up
KCTD1	-0.228412	1.89148	-2.16652	0.0325169	0.395429	-3.80655	down
WNT3	-0.306483	0.868544	-2.166	0.0325576	0.395429	-3.80756	down
MT1E	-0.601837	3.99497	-2.16599	0.0325581	0.395429	-3.80758	down
ST7	0.28127	3.09671	2.16577	0.0325757	0.395429	-3.80802	up
PAX9	-0.127743	0.273356	-2.16533	0.0326101	0.395429	-3.80887	down
ZNF396	0.119921	0.547257	2.16494	0.032641	0.395429	-3.80964	up
DEFB136	0.0533099	0.0595297	2.16492	0.0326424	0.395429	-3.80967	up
PAMR1	-0.252435	0.458018	-2.16487	0.0326462	0.395429	-3.80977	down
YIPF6	0.259382	2.73979	2.16484	0.0326491	0.395429	-3.80984	up
SEMA3F	-0.390084	2.01179	-2.16462	0.0326657	0.395429	-3.81025	down
OLFM1	-0.592099	1.96833	-2.16376	0.0327335	0.396004	-3.81194	down
LEPROTL1	0.261188	3.47623	2.16249	0.0328338	0.396323	-3.81442	up
LAT2	0.252576	1.2237	2.1617	0.0328968	0.396323	-3.81597	up
EP300	0.281058	3.45661	2.16167	0.0328991	0.396323	-3.81603	up
TMEM81	0.186498	1.72148	2.16138	0.0329214	0.396323	-3.81658	up
ATP5MG	-0.223115	5.08395	-2.16132	0.0329264	0.396323	-3.8167	down
CAPRIN2	0.257357	1.83922	2.16093	0.0329575	0.396323	-3.81747	up
SCNN1B	-0.409578	0.670988	-2.16068	0.0329773	0.396323	-3.81795	down
KCNE2	-0.0977361	0.385338	-2.16068	0.0329775	0.396323	-3.81796	down
TGFBR3L	-0.145025	0.349235	-2.16048	0.0329929	0.396323	-3.81834	down
PSMG1	-0.195651	3.77099	-2.16035	0.0330038	0.396323	-3.81861	down
PACSIN2	0.346092	5.44544	2.16027	0.0330102	0.396323	-3.81876	up
LEPR	0.132061	0.377154	2.15929	0.0330878	0.396323	-3.82067	up
CARD18	-0.468104	0.675765	-2.15922	0.0330936	0.396323	-3.82081	down
EVI2B	0.407046	2.07759	2.15902	0.0331092	0.396323	-3.82119	up
PAGE2B	0.554465	0.460331	2.15881	0.0331257	0.396323	-3.8216	up
ATP12A	-0.351374	0.547367	-2.15872	0.0331336	0.396323	-3.82179	down
RNF182	0.423165	1.4208	2.15833	0.0331645	0.396323	-3.82254	up
HMX1	-0.193431	0.115289	-2.15809	0.0331833	0.396323	-3.823	down
UTP25	0.236404	2.07418	2.15806	0.0331858	0.396323	-3.82306	up
KCNU1	0.191808	0.193703	2.15788	0.0332004	0.396323	-3.82342	up
GPR158	0.328086	0.814371	2.15749	0.0332314	0.396323	-3.82418	up
CTSA	0.28645	6.18807	2.15646	0.0333134	0.396323	-3.82618	up
IRAG2	0.192852	0.452555	2.15635	0.0333226	0.396323	-3.8264	up
VIPR1	-0.261673	0.317454	-2.1562	0.0333343	0.396323	-3.82668	down
ZDHHC6	0.254805	2.79233	2.15617	0.0333369	0.396323	-3.82675	up
MGRN1	0.211001	3.89489	2.15601	0.0333496	0.396323	-3.82706	up
FAM131C	-0.171281	0.273663	-2.15582	0.033365	0.396323	-3.82743	down
GPR85	0.33669	0.874999	2.15575	0.0333701	0.396323	-3.82755	up
CABCOCO1	0.115858	0.185275	2.15565	0.0333786	0.396323	-3.82776	up
RTBDN	0.172778	0.195968	2.15518	0.0334159	0.396323	-3.82867	up
ZNF550	0.252326	1.39147	2.15506	0.0334262	0.396323	-3.82891	up
ZNF441	0.249254	1.05247	2.15485	0.0334429	0.396323	-3.82932	up
SULT2B1	-0.73067	1.55487	-2.15406	0.033506	0.396323	-3.83085	down
YPEL1	0.131563	0.587215	2.15391	0.0335181	0.396323	-3.83114	up
POLR2F	0.260834	1.19115	2.1539	0.0335191	0.396323	-3.83116	up
LZTR1	0.231802	3.50591	2.15374	0.0335321	0.396323	-3.83148	up
GPR119	0.00603796	0.00327291	2.15331	0.0335666	0.396323	-3.83231	up
MTRNR2L12	-0.317455	1.27562	-2.15294	0.0335963	0.396323	-3.83303	down
CAPN3	0.514652	2.82641	2.15284	0.0336047	0.396323	-3.83323	up
KLF2	-0.354742	2.74635	-2.15275	0.0336119	0.396323	-3.8334	down
POLG2	0.25651	1.775	2.1526	0.0336237	0.396323	-3.83369	up
SMG8	0.25788	2.7549	2.15259	0.0336247	0.396323	-3.83371	up
C12orf42	0.0172982	0.0246326	2.15174	0.033693	0.396323	-3.83536	up
P2RY2	-0.285722	0.560296	-2.15133	0.0337263	0.396323	-3.83616	down
ZC3H6	0.169017	0.936071	2.15123	0.0337349	0.396323	-3.83636	up
PDGFA	-0.597222	2.56652	-2.15122	0.0337354	0.396323	-3.83638	down
ELP2	0.246824	3.0836	2.15102	0.0337516	0.396323	-3.83677	up
VPS50	0.256262	1.67464	2.15079	0.0337699	0.396323	-3.83721	up
METTL23	0.200375	3.68936	2.15077	0.0337716	0.396323	-3.83724	up
UBL4B	-0.0840544	0.184427	-2.15074	0.0337741	0.396323	-3.8373	down
PLXNA2	-0.295374	1.58529	-2.14997	0.0338366	0.396564	-3.8388	down
CXCL10	0.853306	3.24482	2.1499	0.0338423	0.396564	-3.83894	up
TTLL1	0.26988	3.2308	2.14941	0.0338821	0.396564	-3.83989	up
ASGR1	-0.11852	0.371216	-2.1493	0.0338913	0.396564	-3.84011	down
TLCD4-RWDD3	0.0882138	0.323467	2.14924	0.0338961	0.396564	-3.84023	up
GON4L	0.195629	2.33888	2.14855	0.0339522	0.396862	-3.84156	up
SUSD4	-0.263096	0.432102	-2.14843	0.0339622	0.396862	-3.8418	down
HABP2	-0.052338	0.0652525	-2.14762	0.0340278	0.397195	-3.84337	down
DDX59	0.285714	2.30419	2.14716	0.0340656	0.397195	-3.84427	up
CORO1A	0.523331	2.80168	2.14709	0.0340714	0.397195	-3.8444	up
PHB	0.228465	5.43742	2.14708	0.034072	0.397195	-3.84442	up
IL12RB2	0.516625	2.20221	2.14652	0.0341175	0.397267	-3.8455	up
PARP4	0.336016	3.65738	2.14637	0.03413	0.397267	-3.84579	up
TASL	0.171917	0.521509	2.14601	0.0341591	0.397267	-3.84649	up
TPSB2	-0.519243	1.29885	-2.1459	0.0341682	0.397267	-3.8467	down
LIN28A	0.177868	0.141569	2.14576	0.0341798	0.397267	-3.84698	up
TMEM244	0.117644	0.0937964	2.14541	0.0342084	0.397362	-3.84765	up
S100A12	-0.605503	1.15498	-2.14513	0.0342316	0.397396	-3.8482	down
COX19	0.167572	1.85189	2.14465	0.0342706	0.397612	-3.84912	up
TRMT44	0.137412	1.2932	2.14291	0.0344137	0.398568	-3.8525	up
TET3	-0.201882	1.54309	-2.14263	0.0344367	0.398568	-3.85304	down
E2F1	0.300766	3.91312	2.14256	0.0344429	0.398568	-3.85318	up
HAVCR1	0.0232987	0.0257959	2.14239	0.0344568	0.398568	-3.85351	up
COX6C	-0.244514	5.211	-2.14224	0.0344692	0.398568	-3.8538	down
PCNX2	0.171301	0.583273	2.14141	0.0345376	0.398568	-3.85541	up
ZNF439	0.254563	1.13133	2.14131	0.0345457	0.398568	-3.85559	up
EIF5A	-0.205435	7.59958	-2.14129	0.0345477	0.398568	-3.85564	down
AIDA	0.269485	2.44134	2.14124	0.0345514	0.398568	-3.85573	up
RREB1	-0.145882	1.98484	-2.14101	0.0345705	0.398568	-3.85618	down
MTMR8	0.0923088	0.269886	2.14086	0.034583	0.398568	-3.85647	up
INTS10	0.30292	2.93189	2.14068	0.0345978	0.398568	-3.85681	up
CCDC179	-0.201069	0.21238	-2.14027	0.0346312	0.398718	-3.8576	down
GBP2	0.554638	3.29189	2.13992	0.0346607	0.398822	-3.85828	up
TRAPPC3L	0.014133	0.0189498	2.13923	0.0347181	0.399248	-3.85962	up
TPR	0.341651	3.3748	2.13883	0.0347514	0.399379	-3.8604	up
KRT19	-0.4838	0.78089	-2.13844	0.0347836	0.399379	-3.86115	down
CMC1	0.147147	1.21531	2.13829	0.0347962	0.399379	-3.86144	up
H2AC7	-0.275308	0.962454	-2.13801	0.034819	0.399379	-3.86197	down
SKA1	0.251064	1.9978	2.13786	0.0348317	0.399379	-3.86227	up
CD2BP2	0.148053	4.7248	2.13748	0.0348629	0.39942	-3.86299	up
PCTP	0.207085	2.04792	2.13733	0.0348762	0.39942	-3.8633	up
NOSTRIN	-0.185683	0.542914	-2.13675	0.0349239	0.39945	-3.8644	down
BAIAP2	-0.282245	3.28012	-2.13661	0.0349358	0.39945	-3.86468	down
LGALSL	-0.405857	2.43732	-2.13635	0.0349578	0.39945	-3.86519	down
TNRC6A	0.22775	2.26023	2.13631	0.0349606	0.39945	-3.86525	up
VSIG10L	-0.462016	1.81851	-2.13603	0.0349843	0.399486	-3.8658	down
WASF1	0.271379	1.93893	2.13579	0.0350046	0.399486	-3.86627	up
CRLF1	-0.277377	0.918613	-2.13537	0.035039	0.399645	-3.86707	down
PNPLA1	-0.277842	0.423841	-2.13503	0.0350675	0.399657	-3.86772	down
USP33	0.331305	2.76782	2.13487	0.035081	0.399657	-3.86803	up
CD8B	0.469091	1.08899	2.13396	0.0351571	0.400291	-3.86979	up
KLF15	0.320133	2.14822	2.13366	0.0351825	0.400347	-3.87037	up
LZTFL1	0.265877	1.58668	2.13307	0.035232	0.400564	-3.87151	up
LAMC2	-0.600142	1.39412	-2.13295	0.0352426	0.400564	-3.87175	down
TRIM36	0.138496	0.513683	2.13147	0.0353664	0.401738	-3.87459	up
PPP2R1A	-0.1731	5.56442	-2.1309	0.035415	0.401777	-3.8757	down
DTNA	0.211585	0.624041	2.13076	0.0354265	0.401777	-3.87596	up
C1orf109	0.270863	2.17103	2.13051	0.0354474	0.401777	-3.87644	up
HTATSF1	0.335558	4.48952	2.13031	0.035465	0.401777	-3.87684	up
DBH	0.0843946	0.152885	2.13022	0.0354726	0.401777	-3.87701	up
ZXDC	0.186109	2.13776	2.12989	0.0355003	0.401821	-3.87764	up
SMIM31	-0.0969946	0.0767077	-2.1295	0.0355335	0.401821	-3.8784	down
LYNX1	-0.585652	2.07659	-2.12944	0.0355383	0.401821	-3.87851	down
MARCHF1	0.161553	0.521292	2.12913	0.0355643	0.401882	-3.8791	up
CSF2RA	0.475717	1.5287	2.12887	0.0355867	0.401904	-3.87961	up
MAPRE1	0.203701	5.89317	2.12787	0.0356712	0.402626	-3.88152	up
GSE1	-0.247281	2.33136	-2.12733	0.0357175	0.402904	-3.88257	down
CCDC185	-0.0436344	0.022329	-2.12701	0.035745	0.402904	-3.88319	down
IGDCC3	-0.0385921	0.057684	-2.12657	0.035782	0.402904	-3.88403	down
TAP2	0.388464	3.39076	2.12643	0.0357939	0.402904	-3.8843	up
DCTN6	0.278312	3.42221	2.12624	0.0358105	0.402904	-3.88467	up
CCDC142	0.140587	1.12136	2.12555	0.0358692	0.402904	-3.886	up
EPHX3	-0.702246	1.40909	-2.12554	0.0358698	0.402904	-3.88601	down
PTDSS2	-0.229399	3.1552	-2.12526	0.0358939	0.402904	-3.88655	down
MRPS6	-0.346393	3.65241	-2.12512	0.0359058	0.402904	-3.88682	down
DNAH2	-0.238603	0.479948	-2.12458	0.0359515	0.402904	-3.88785	down
DNAH12	0.00884816	0.0172392	2.12431	0.0359747	0.402904	-3.88837	up
GPATCH1	0.141693	1.94256	2.12422	0.0359823	0.402904	-3.88854	up
OSBPL11	0.256219	2.23013	2.12396	0.0360045	0.402904	-3.88904	up
MANSC4	0.121277	0.114502	2.12394	0.0360068	0.402904	-3.88909	up
MXD1	-0.250296	1.53042	-2.12365	0.0360311	0.402904	-3.88963	down
AMPH	0.335296	0.738066	2.12347	0.0360467	0.402904	-3.88998	up
ERCC4	0.164223	1.08888	2.123	0.0360874	0.402904	-3.8909	up
RARS2	0.276948	3.36784	2.12288	0.0360977	0.402904	-3.89113	up
PGLYRP4	-0.458998	0.742703	-2.12287	0.036098	0.402904	-3.89113	down
TAF9B	0.35505	3.01711	2.12266	0.0361163	0.402904	-3.89154	up
TUSC2	0.16898	3.8424	2.12247	0.0361323	0.402904	-3.8919	up
RRP15	0.25844	2.26863	2.12227	0.0361496	0.402904	-3.89229	up
GALM	0.470549	2.67042	2.12179	0.0361907	0.402913	-3.8932	up
TACC1	0.310429	2.93878	2.12159	0.0362082	0.402913	-3.89359	up
PRRC2C	0.237246	3.95239	2.12141	0.0362234	0.402913	-3.89393	up
SSX2IP	0.298611	1.65899	2.12102	0.0362572	0.402913	-3.89469	up
SLAMF8	0.435077	2.23022	2.12091	0.0362672	0.402913	-3.89491	up
CD5	0.360503	1.07601	2.12083	0.0362741	0.402913	-3.89506	up
DNAH6	0.1387	0.131288	2.12035	0.0363151	0.40312	-3.89597	up
SF3A1	0.253485	4.84944	2.12013	0.036334	0.40312	-3.8964	up
TGM1	-0.836613	1.73042	-2.11934	0.0364019	0.403489	-3.8979	down
LRRC8E	-0.0734597	0.172392	-2.11922	0.0364126	0.403489	-3.89814	down
EDEM2	0.223987	4.5485	2.11892	0.0364387	0.403489	-3.89872	up
BLM	0.251101	1.50342	2.11874	0.0364544	0.403489	-3.89907	up
SH3D21	0.29673	2.18614	2.11848	0.0364768	0.403489	-3.89956	up
AVL9	0.221994	1.99259	2.11831	0.0364914	0.403489	-3.89988	up
MPST	-0.343193	2.6117	-2.11752	0.0365597	0.403489	-3.90139	down
SDCBP2	-0.435904	1.57428	-2.11747	0.0365643	0.403489	-3.9015	down
CD37	0.38323	1.94644	2.11737	0.0365726	0.403489	-3.90168	up
PALMD	-0.296465	0.763439	-2.11732	0.0365772	0.403489	-3.90178	down
ELK1	0.187068	4.04998	2.11649	0.0366497	0.403489	-3.90338	up
CHN2	0.293237	0.847392	2.11601	0.0366911	0.403489	-3.90429	up
OTUD7B	0.269051	3.10186	2.11567	0.0367207	0.403489	-3.90494	up
PLD6	-0.298617	1.9389	-2.11546	0.0367389	0.403489	-3.90534	down
CSF3R	0.191289	0.717299	2.11476	0.0367997	0.403489	-3.90668	up
TMEM159	-0.266235	3.27714	-2.11471	0.036804	0.403489	-3.90677	down
GPX2	-0.581373	1.18095	-2.11453	0.0368197	0.403489	-3.90711	down
TLNRD1	0.289208	3.97053	2.11417	0.0368511	0.403489	-3.9078	up
CLASP2	0.296842	2.20145	2.11413	0.0368546	0.403489	-3.90788	up
PDE12	0.23912	2.12349	2.11413	0.0368554	0.403489	-3.9079	up
LENEP	0.033575	0.0515476	2.11411	0.0368564	0.403489	-3.90792	up
GTF2H2	0.10395	0.370437	2.11384	0.0368804	0.403489	-3.90844	up
PRKCH	0.251345	1.57895	2.11326	0.0369309	0.403489	-3.90955	up
LRRC8D	0.280833	3.34285	2.11309	0.0369457	0.403489	-3.90987	up
CARTPT	0.00941267	0.00604889	2.113	0.0369535	0.403489	-3.91004	up
P2RY13	0.204919	0.593251	2.11298	0.0369556	0.403489	-3.91009	up
CRBN	0.277844	1.99697	2.11295	0.0369586	0.403489	-3.91015	up
RAB7A	0.21154	7.6489	2.11289	0.0369631	0.403489	-3.91025	up
PGLYRP1	0.0424871	0.104987	2.11286	0.0369661	0.403489	-3.91032	up
AGPAT1	0.263644	5.38194	2.11229	0.0370163	0.403654	-3.91141	up
GRIN2C	-0.114908	0.259734	-2.11199	0.0370426	0.403654	-3.91198	down
LILRB1	0.265835	0.686328	2.11163	0.0370743	0.403654	-3.91267	up
TAMM41	0.115028	1.37318	2.11121	0.0371105	0.403654	-3.91346	up
H2BC6	-0.0990715	0.313893	-2.11114	0.0371167	0.403654	-3.91359	down
TLE1	0.400481	3.32186	2.11068	0.0371571	0.403654	-3.91447	up
TNFAIP3	0.437342	2.66203	2.11035	0.0371865	0.403654	-3.91511	up
PTPRF	-0.528319	2.90051	-2.11023	0.0371967	0.403654	-3.91533	down
MFSD3	-0.323199	3.71774	-2.11014	0.0372051	0.403654	-3.91551	down
SLC26A3	0.00960882	0.0177803	2.11012	0.0372068	0.403654	-3.91555	up
PTK2B	0.258522	1.81853	2.11009	0.0372095	0.403654	-3.91561	up
SLC7A8	-0.463711	4.43701	-2.10964	0.037249	0.403654	-3.91646	down
ST3GAL5	0.382457	4.29057	2.10811	0.0373844	0.403654	-3.91939	up
IDH3A	0.25829	2.25625	2.10807	0.037388	0.403654	-3.91947	up
KRT7	-0.346238	0.496541	-2.10771	0.0374194	0.403654	-3.92015	down
SAMD13	0.223541	0.83824	2.10725	0.0374599	0.403654	-3.92102	up
PHC3	0.192226	1.17867	2.10706	0.0374773	0.403654	-3.92139	up
TFIP11	0.21864	3.25067	2.10574	0.0375944	0.403654	-3.92391	up
TOPBP1	0.339066	2.79563	2.10553	0.037613	0.403654	-3.92431	up
PEX19	0.216954	4.21249	2.10508	0.037653	0.403654	-3.92516	up
TXNRD1	0.319403	3.77914	2.10493	0.0376664	0.403654	-3.92545	up
SLC15A1	-0.350034	0.503248	-2.10458	0.0376979	0.403654	-3.92613	down
STX2	0.283119	2.61183	2.10444	0.0377098	0.403654	-3.92638	up
HTN1	0.193627	0.221724	2.10402	0.0377477	0.403654	-3.92719	up
ESCO2	0.21639	0.8	2.10401	0.0377483	0.403654	-3.9272	up
ZNF81	0.128409	0.644123	2.10378	0.0377686	0.403654	-3.92764	up
FAM83H	-0.346876	3.72583	-2.10367	0.0377785	0.403654	-3.92785	down
FYB1	0.405619	1.75581	2.10309	0.0378306	0.403654	-3.92896	up
GBP1	0.659742	2.86523	2.10278	0.0378584	0.403654	-3.92955	up
C1orf54	0.246934	2.26403	2.10277	0.0378593	0.403654	-3.92957	up
KCNH7	0.00645713	0.0111399	2.10265	0.0378697	0.403654	-3.92979	up
DCBLD2	0.424523	3.0739	2.10263	0.0378718	0.403654	-3.92983	up
GOLGA1	0.199292	2.41089	2.10254	0.0378793	0.403654	-3.92999	up
BCKDHB	0.251369	1.94428	2.10251	0.0378826	0.403654	-3.93006	up
MAL2	-0.647262	1.36628	-2.10243	0.0378896	0.403654	-3.93021	down
RAB28	0.317338	2.95374	2.10184	0.0379421	0.403654	-3.93133	up
GPLD1	-0.103796	0.259961	-2.10183	0.0379435	0.403654	-3.93136	down
TENM3	0.386611	0.883264	2.10172	0.0379531	0.403654	-3.93156	up
RNF223	-0.185435	0.253851	-2.10152	0.0379713	0.403654	-3.93195	down
DGKQ	0.208887	3.07211	2.10138	0.0379838	0.403654	-3.93221	up
CNR1	0.264329	0.335057	2.10071	0.0380434	0.403654	-3.93348	up
PHF8	0.183875	2.3704	2.10071	0.038044	0.403654	-3.93349	up
PREX2	-0.102918	0.196224	-2.10069	0.0380454	0.403654	-3.93352	down
SLC5A4	0.694047	1.11057	2.10037	0.0380744	0.403654	-3.93413	up
GSC2	-0.0319211	0.0276279	-2.10029	0.0380813	0.403654	-3.93428	down
SMIM5	-0.182698	0.391843	-2.10018	0.0380916	0.403654	-3.9345	down
TPCN1	0.23353	3.25798	2.09999	0.0381086	0.403654	-3.93486	up
CDC42BPA	0.308657	2.49861	2.09978	0.0381276	0.403654	-3.93526	up
BCL11A	-0.242196	0.473429	-2.09948	0.0381544	0.403654	-3.93582	down
COQ3	0.209552	2.48276	2.09926	0.038174	0.403654	-3.93624	up
ADI1	-0.232744	4.086	-2.09922	0.0381774	0.403654	-3.93631	down
INHBE	-0.0660631	0.145588	-2.09896	0.0382008	0.403654	-3.9368	down
CDC42SE2	0.259228	2.65537	2.0986	0.0382338	0.403654	-3.9375	up
GIPC3	-0.417831	1.73581	-2.09856	0.0382368	0.403654	-3.93756	down
SERPINB5	-0.856365	1.8658	-2.09848	0.038244	0.403654	-3.93771	down
LDLRAD4	-0.232495	0.738902	-2.09838	0.0382536	0.403654	-3.93792	down
BACE1	-0.280896	2.57378	-2.09826	0.0382645	0.403654	-3.93815	down
AQP1	-0.581259	4.51148	-2.09776	0.0383092	0.403654	-3.93909	down
PLGLB2	-0.00870769	0.0110013	-2.09764	0.03832	0.403654	-3.93931	down
NIT1	0.175804	3.24472	2.09762	0.038322	0.403654	-3.93936	up
TMPRSS15	0.0101131	0.0134615	2.09752	0.0383308	0.403654	-3.93954	up
TACC3	0.251897	3.26575	2.09743	0.0383389	0.403654	-3.93971	up
ATP1B3	-0.286421	6.18276	-2.09707	0.0383713	0.403654	-3.94039	down
FGF18	-0.174489	0.24	-2.09703	0.0383755	0.403654	-3.94048	down
MMP15	-0.49416	3.88721	-2.097	0.0383781	0.403654	-3.94053	down
CLEC17A	0.10536	0.133265	2.0969	0.0383871	0.403654	-3.94072	up
AGO4	0.205127	1.94559	2.09667	0.0384082	0.403654	-3.94116	up
CLDN17	-0.177321	0.179678	-2.0966	0.0384143	0.403654	-3.94129	down
CGB3	0.0461379	0.0847667	2.0964	0.0384322	0.403654	-3.94167	up
SH2D1B	0.139131	0.201209	2.09628	0.0384435	0.403654	-3.9419	up
FCRL5	0.171541	0.222407	2.09603	0.038466	0.403654	-3.94238	up
CFAP91	0.0964786	0.154962	2.09579	0.038488	0.403654	-3.94284	up
INF2	-0.253871	4.01464	-2.09546	0.0385176	0.403654	-3.94345	down
ALOX12B	-0.650609	1.11478	-2.09513	0.0385477	0.403654	-3.94408	down
SDR9C7	-0.606967	1.05506	-2.09457	0.0385983	0.403654	-3.94514	down
MRNIP	0.208268	1.3523	2.09413	0.0386383	0.403654	-3.94597	up
GPATCH8	0.206896	2.83297	2.09399	0.038651	0.403654	-3.94624	up
ATP2C2	-0.215307	0.329665	-2.09388	0.0386614	0.403654	-3.94646	down
APOBEC3B	0.37085	2.3963	2.09388	0.0386614	0.403654	-3.94646	up
DHCR7	-0.490689	3.06282	-2.09383	0.0386661	0.403654	-3.94655	down
RHCG	-0.837934	2.07423	-2.09357	0.0386893	0.403654	-3.94704	down
SLC9A3R2	-0.333812	3.16061	-2.09354	0.0386919	0.403654	-3.94709	down
CECR2	-0.115441	0.273197	-2.0935	0.0386961	0.403654	-3.94718	down
TRMT6	0.259753	2.83197	2.09268	0.038771	0.404219	-3.94873	up
PTPRO	0.0914367	0.256818	2.09231	0.0388043	0.404318	-3.94943	up
TNFRSF1A	-0.229781	4.81614	-2.09206	0.0388272	0.404318	-3.9499	down
ERLIN2	0.278564	2.56015	2.09187	0.0388444	0.404318	-3.95026	up
TATDN3	0.273117	2.42806	2.09167	0.0388632	0.404318	-3.95065	up
SFT2D2	0.251142	3.2512	2.09118	0.038908	0.404478	-3.95157	up
C2CD4A	-0.0435594	0.058783	-2.09087	0.0389356	0.404478	-3.95215	down
HAGH	0.190599	3.0362	2.09057	0.0389634	0.404478	-3.95272	up
VAV1	0.300929	1.14838	2.09052	0.0389678	0.404478	-3.95281	up
NKAPL	-0.200457	0.296203	-2.09022	0.0389955	0.404478	-3.95338	down
MTG2	0.185552	3.28178	2.09014	0.0390028	0.404478	-3.95353	up
MYOC	-0.521102	0.386408	-2.0897	0.0390436	0.404686	-3.95437	down
ABCC2	0.443614	2.09773	2.08907	0.0391009	0.404911	-3.95555	up
VPS37A	0.278367	2.19683	2.08876	0.0391294	0.404911	-3.95614	up
MALL	-0.240695	0.477133	-2.08823	0.0391783	0.404911	-3.95715	down
ATG9B	-0.192061	0.584059	-2.08817	0.0391845	0.404911	-3.95727	down
TMEM39A	0.240939	2.55477	2.08794	0.0392057	0.404911	-3.95771	up
PRDM4	0.194648	3.12439	2.08793	0.039206	0.404911	-3.95771	up
DUOXA1	-0.543664	1.04215	-2.08788	0.0392103	0.404911	-3.9578	down
HK3	0.286931	1.0299	2.08697	0.0392946	0.405217	-3.95953	up
A2ML1	-0.708265	1.31147	-2.08678	0.0393126	0.405217	-3.9599	down
GBP4	0.593685	2.21348	2.0866	0.0393287	0.405217	-3.96023	up
APOL1	0.658614	3.85833	2.08649	0.039339	0.405217	-3.96044	up
UCKL1	0.248473	3.73794	2.08633	0.0393536	0.405217	-3.96074	up
CD3E	0.570329	2.08334	2.08616	0.0393693	0.405217	-3.96106	up
CELA2A	0.0169973	0.0292859	2.0859	0.0393936	0.405217	-3.96156	up
MED8	0.183382	4.15532	2.08573	0.0394092	0.405217	-3.96187	up
UHMK1	0.351955	3.63039	2.08507	0.0394706	0.405217	-3.96313	up
GLI2	-0.188272	0.281579	-2.08497	0.0394797	0.405217	-3.96331	down
GP9	-0.0136051	0.00976504	-2.08479	0.0394961	0.405217	-3.96364	down
PPARA	0.214985	1.54033	2.08464	0.0395104	0.405217	-3.96394	up
FZD8	-0.291813	0.67522	-2.08462	0.0395121	0.405217	-3.96397	down
CCP110	0.220916	1.17019	2.08442	0.0395303	0.405217	-3.96434	up
CCDC66	0.171852	0.926927	2.08369	0.0395984	0.405549	-3.96573	up
ARHGAP40	-0.184047	0.264266	-2.08325	0.0396396	0.405549	-3.96656	down
CTBP1	0.169661	4.0726	2.08321	0.0396432	0.405549	-3.96663	up
TM6SF2	-0.150858	0.309523	-2.08313	0.0396511	0.405549	-3.96679	down
RAD17	0.263443	2.68489	2.08294	0.0396688	0.405549	-3.96715	up
APBB1IP	0.328813	1.2753	2.0823	0.0397278	0.405549	-3.96835	up
CCDC115	0.201171	3.71836	2.08223	0.0397345	0.405549	-3.96848	up
SNX14	0.286889	2.4788	2.08218	0.0397393	0.405549	-3.96858	up
SPAG7	-0.197924	4.21221	-2.08188	0.0397668	0.405549	-3.96914	down
CTSS	0.519031	3.75001	2.08185	0.0397703	0.405549	-3.96921	up
IL17REL	0.0380274	0.0344429	2.08136	0.0398155	0.405798	-3.97012	up
MCTP2	0.211562	0.450262	2.0803	0.0399145	0.406426	-3.97212	up
TTLL13P	0.019222	0.0613806	2.08026	0.0399187	0.406426	-3.9722	up
VPREB3	0.291628	0.5869	2.08001	0.039942	0.406451	-3.97267	up
GPR12	-0.128502	0.099845	-2.07947	0.0399923	0.40671	-3.97368	down
ATP6V0E2	0.431835	4.44036	2.07929	0.040009	0.40671	-3.97402	up
CLCNKB	-0.0835353	0.11326	-2.07836	0.040097	0.407226	-3.97578	down
RASL12	-0.212846	1.09371	-2.07825	0.0401073	0.407226	-3.97599	down
NECTIN4	-0.550765	1.34533	-2.07777	0.040152	0.407226	-3.97689	down
CERS2	0.224312	5.14312	2.07771	0.0401579	0.407226	-3.97701	up
AKR1B15	-0.222346	0.31215	-2.07757	0.040171	0.407226	-3.97727	down
NCKAP1L	0.312393	1.24909	2.07742	0.0401849	0.407226	-3.97754	up
TP53AIP1	-0.301503	0.490945	-2.07618	0.0403018	0.408199	-3.97988	down
TACSTD2	-0.906575	2.40919	-2.07584	0.0403343	0.408317	-3.98053	down
TMEM94	0.21562	3.7278	2.07537	0.0403785	0.408552	-3.98141	up
CTSW	0.519892	1.87506	2.07486	0.0404271	0.408609	-3.98237	up
SMIM43	0.0743733	0.109	2.07464	0.0404473	0.408609	-3.98277	up
PLPBP	0.226306	3.53042	2.07447	0.0404637	0.408609	-3.9831	up
PROM2	-0.619001	1.24349	-2.07431	0.0404788	0.408609	-3.9834	down
ZNF684	0.15302	0.992617	2.07392	0.0405152	0.408609	-3.98412	up
WDR18	-0.250554	4.08748	-2.07371	0.0405359	0.408609	-3.98453	down
KLC3	-0.432989	0.851744	-2.07355	0.0405506	0.408609	-3.98482	down
EDDM3A	0.00852143	0.0101834	2.07354	0.0405514	0.408609	-3.98484	up
VPS8	0.191563	2.20937	2.07303	0.0405996	0.408884	-3.98579	up
NUP205	0.266769	3.55264	2.0728	0.0406215	0.408894	-3.98623	up
PIK3AP1	0.329337	1.33521	2.07247	0.040653	0.409001	-3.98685	up
GAREM2	-0.285401	1.84311	-2.07212	0.0406864	0.409126	-3.98751	down
TMOD2	0.29959	1.1481	2.0714	0.0407551	0.409352	-3.98886	up
C16orf89	-0.475464	0.826561	-2.07103	0.0407903	0.409352	-3.98956	down
ELN	-0.376201	1.08194	-2.07076	0.0408162	0.409352	-3.99007	down
CPA3	-0.317306	0.654735	-2.07045	0.0408461	0.409352	-3.99065	down
TDRKH	0.259677	1.52661	2.07035	0.0408553	0.409352	-3.99083	up
PPL	-0.755344	2.12015	-2.07013	0.0408761	0.409352	-3.99124	down
PMS2	0.241748	2.29469	2.06993	0.0408957	0.409352	-3.99163	up
FAF1	0.179232	3.04124	2.06991	0.0408977	0.409352	-3.99167	up
NDRG3	0.221433	3.92844	2.06964	0.0409232	0.409352	-3.99217	up
KCNF1	-0.086765	0.109734	-2.06932	0.0409542	0.409352	-3.99278	down
EIF3F	-0.204547	4.078	-2.06868	0.0410146	0.409352	-3.99396	down
SLC1A1	-0.302496	0.811317	-2.06826	0.0410556	0.409352	-3.99476	down
LYRM2	0.280281	2.22867	2.06765	0.0411135	0.409352	-3.99589	up
TYW3	0.27704	2.4086	2.06713	0.0411637	0.409352	-3.99687	up
H2AC8	-0.367469	1.16968	-2.06679	0.0411965	0.409352	-3.99751	down
SRGAP2C	0.22538	1.33071	2.06629	0.0412447	0.409352	-3.99845	up
MRPL53	0.153696	1.67187	2.06627	0.041246	0.409352	-3.99848	up
JMJD7	0.0303232	0.100432	2.06617	0.0412563	0.409352	-3.99868	up
FBLL1	-0.411998	1.55988	-2.06615	0.0412575	0.409352	-3.9987	down
TTK	0.260145	1.51148	2.06599	0.0412738	0.409352	-3.99902	up
NKTR	0.324455	1.86968	2.06592	0.0412802	0.409352	-3.99914	up
ECSCR	-0.215386	1.13326	-2.0659	0.0412817	0.409352	-3.99917	down
RPH3AL	-0.101932	0.332476	-2.06576	0.041295	0.409352	-3.99943	down
WDR19	0.239254	1.85618	2.06562	0.0413093	0.409352	-3.99971	up
SAMHD1	0.470465	3.14573	2.06535	0.0413354	0.409352	-4.00021	up
DGKA	-0.263929	1.52141	-2.06512	0.0413575	0.409352	-4.00064	down
RNF225	-0.205975	0.257018	-2.06489	0.0413797	0.409352	-4.00107	down
ADCK5	-0.233967	2.44854	-2.06476	0.0413915	0.409352	-4.0013	down
ZMAT1	0.25664	0.697888	2.06473	0.0413949	0.409352	-4.00137	up
JUNB	-0.383592	5.30255	-2.06467	0.0414009	0.409352	-4.00148	down
EEF1AKMT1	-0.214771	2.43684	-2.06456	0.0414116	0.409352	-4.00169	down
NUGGC	0.126031	0.172251	2.06456	0.0414116	0.409352	-4.00169	up
BBIP1	0.138633	0.905187	2.0644	0.0414268	0.409352	-4.00199	up
ANPEP	-0.314502	2.2779	-2.06438	0.0414282	0.409352	-4.00201	down
ZNF841	0.279153	1.68085	2.0639	0.0414749	0.409352	-4.00292	up
GPR87	-0.475183	0.882767	-2.0639	0.0414754	0.409352	-4.00293	down
ANKHD1	0.0672124	0.437975	2.06381	0.0414841	0.409352	-4.0031	up
HYAL4	-0.134126	0.13359	-2.06313	0.0415495	0.409622	-4.00436	down
CEP170	0.335685	2.44864	2.06307	0.0415556	0.409622	-4.00448	up
HLA-DQB2	0.569886	2.65201	2.06267	0.0415941	0.409622	-4.00522	up
IGLL5	0.887129	2.07118	2.06249	0.041612	0.409622	-4.00557	up
NCAPG2	0.320653	2.76944	2.06244	0.0416163	0.409622	-4.00565	up
ACOT4	-0.251437	1.02483	-2.06202	0.0416574	0.409755	-4.00644	down
JUP	-0.794953	4.51284	-2.06187	0.0416717	0.409755	-4.00672	down
GYG2	0.491998	4.99187	2.06134	0.0417234	0.410056	-4.00771	up
FAM83A	-0.556708	1.0178	-2.05993	0.0418608	0.411187	-4.01035	down
ATP5MF-PTCD1	-0.0203158	0.066536	-2.05973	0.0418805	0.411187	-4.01072	down
REG3G	-0.30355	0.38883	-2.05912	0.0419394	0.411365	-4.01185	down
ZNF267	0.218149	1.30671	2.0587	0.0419807	0.411365	-4.01264	up
CBFA2T2	0.177485	2.25003	2.05865	0.0419854	0.411365	-4.01273	up
TMEM123	-0.511389	4.22434	-2.05856	0.0419947	0.411365	-4.01291	down
TAS2R3	0.0108774	0.012336	2.0584	0.0420104	0.411365	-4.01321	up
PPP1CA	-0.225763	6.10586	-2.05793	0.0420562	0.411365	-4.01408	down
SHISAL1	-0.267424	0.534512	-2.05791	0.0420574	0.411365	-4.0141	down
OR2I1P	0.642368	2.02256	2.05782	0.0420671	0.411365	-4.01429	up
ZC3H10	0.119313	1.28252	2.05739	0.0421085	0.411564	-4.01508	up
[truncated: 17,539 more rows]
